# Supplementary material for: Template-directed self-assembly of dynamic covalent capsules with polar interiors
Source: Chem Sci. 2017 Sep 26;8(11):7746–50. doi: 10.1039/c7sc03731g (PMC5853267; doi:10.1039/c7sc03731g)
Supplement: Supplementary file 2 [file SC-008-C7SC03731G-s002.cif]

# Electronic Supplementary Material (ESI) for Chemical Science.
# This journal is © The Royal Society of Chemistry 2017

####################################################################### 
# 
# This file contains crystal structure data downloaded from the 
# Cambridge Structural Database (CSD) hosted by the Cambridge 
# Crystallographic Data Centre (CCDC).
# 
# Full information about CCDC data access policies and citation 
# guidelines are available at http://www.ccdc.cam.ac.uk/access/V1 
# 
# Audit and citation data items may have been added by the CCDC. 
# Please retain this information to preserve the provenance of 
# this file and to allow appropriate attribution of the data. 
# 
#######################################################################

data_mo_AGextB1_0m
_database_code_depnum_ccdc_archive 'CCDC 1566200'
_audit_update_record             
;
2017-08-02 deposited with the CCDC.
2017-09-26 downloaded from the CCDC.
;

_audit_creation_method           SHELXL-2014/7
_shelx_SHELXL_version_number     2014/7
_chemical_name_systematic        ?
_chemical_name_common            ?
_chemical_melting_point          ?
_chemical_formula_moiety         ?
_chemical_formula_sum            'C170 H155.50 N18 O3'
_chemical_formula_weight         2498.61
loop_
_atom_type_symbol
_atom_type_description
_atom_type_scat_dispersion_real
_atom_type_scat_dispersion_imag
_atom_type_scat_source
C C 0.0033 0.0016 'International Tables Vol C Tables 4.2.6.8 and 6.1.1.4'
H H 0.0000 0.0000 'International Tables Vol C Tables 4.2.6.8 and 6.1.1.4'
N N 0.0061 0.0033 'International Tables Vol C Tables 4.2.6.8 and 6.1.1.4'
O O 0.0106 0.0060 'International Tables Vol C Tables 4.2.6.8 and 6.1.1.4'

_symmetry_cell_setting           Monoclinic
_space_group_IT_number           4
_symmetry_space_group_name_H-M   P2(1)
_space_group_name_Hall           'P 2yb'

_shelx_space_group_comment       
;
The symmetry employed for this shelxl refinement is uniquely defined
by the following loop, which should always be used as a source of
symmetry information in preference to the above space-group names.
They are only intended as comments.
;

loop_
_space_group_symop_operation_xyz
'x, y, z'
'-x, y+1/2, -z'

_cell_length_a                   13.6872(16)
_cell_length_b                   22.135(3)
_cell_length_c                   24.856(3)
_cell_angle_alpha                90
_cell_angle_beta                 94.046(4)
_cell_angle_gamma                90
_cell_volume                     7512.0(15)
_cell_formula_units_Z            2
_cell_measurement_temperature    100(2)
_cell_measurement_reflns_used    1867
_cell_measurement_theta_min      2.30
_cell_measurement_theta_max      17.26

_exptl_crystal_description       BLOCK
_exptl_crystal_colour            ?
_exptl_crystal_density_meas      ?
_exptl_crystal_density_method    ?
_exptl_crystal_density_diffrn    1.105
_exptl_crystal_F_000             2651
_exptl_transmission_factor_min   ?
_exptl_transmission_factor_max   ?
_exptl_crystal_size_max          0.10
_exptl_crystal_size_mid          0.10
_exptl_crystal_size_min          0.10
_exptl_absorpt_coefficient_mu    0.067
_shelx_estimated_absorpt_T_min   0.993
_shelx_estimated_absorpt_T_max   0.993
_exptl_absorpt_correction_type   Multi-scan
_exptl_absorpt_correction_T_min  0.784
_exptl_absorpt_correction_T_max  0.993
_exptl_absorpt_process_details   
; 
 SADABS Version 2008/1 Bruker-Nonius
 Blessing, Acta Cryst. (1995) A51 33-38
;
_exptl_special_details           
; 
 It should be noted that the esd's of the cell dimensions are probably too low;
 they should be multiplied by a factor of 2 to 10
;
_diffrn_ambient_temperature      100(2)
_diffrn_measurement_specimen_support 'magnetic support with MicroMount'
_diffrn_radiation_wavelength     0.71073
_diffrn_radiation_type           MoK\a
_diffrn_source                   'Microfocus source E025 IuS'
_diffrn_source_type              'Bruker APEX DUO'
_diffrn_source_power             50
_diffrn_source_current           0.6
_diffrn_source_size              '0.2 mm x 0.2 mm fine focus'
_diffrn_radiation_monochromator  'Quazar MX Multilayer Optics'
_diffrn_detector_type            '4K CCD area detector APEX II'
_diffrn_measurement_device_type  'APEX DUO Kappa 4-axis goniometer'
_diffrn_measurement_method       
;
 Fullsphere data collection, phi and omega scans
;
_diffrn_detector_area_resol_mean 512
_diffrn_reflns_number            28794
_diffrn_reflns_av_unetI/netI     0.2463
_diffrn_reflns_av_R_equivalents  0.1233
_diffrn_reflns_limit_h_min       -15
_diffrn_reflns_limit_h_max       13
_diffrn_reflns_limit_k_min       -20
_diffrn_reflns_limit_k_max       23
_diffrn_reflns_limit_l_min       -27
_diffrn_reflns_limit_l_max       23
_diffrn_reflns_theta_min         2.140
_diffrn_reflns_theta_max         23.248
_diffrn_reflns_theta_full        23.248
_diffrn_measured_fraction_theta_max 0.942
_diffrn_measured_fraction_theta_full 0.942
_diffrn_reflns_Laue_measured_fraction_max 0.942
_diffrn_reflns_Laue_measured_fraction_full 0.942
_diffrn_reflns_point_group_measured_fraction_max 0.771
_diffrn_reflns_point_group_measured_fraction_full 0.771
_reflns_number_total             16617
_reflns_number_gt                6197
_reflns_threshold_expression     'I > 2\s(I)'
_reflns_Friedel_coverage         0.588
_reflns_Friedel_fraction_max     0.589
_reflns_Friedel_fraction_full    0.589

_reflns_special_details          
;
 Reflections were merged by SHELXL according to the crystal
 class for the calculation of statistics and refinement.

 _reflns_Friedel_fraction is defined as the number of unique
 Friedel pairs measured divided by the number that would be
 possible theoretically, ignoring centric projections and
 systematic absences.
;

_computing_data_collection       'Bruker APEX2 v2014.9-0'
_computing_cell_refinement       'Bruker APEX2 v2014.9-0'
_computing_data_reduction        'Bruker SAINT V7.60A'
_computing_structure_solution    Sir2011
_computing_structure_refinement  'SHELXL-2014 (Sheldrick, 2014)'
_computing_molecular_graphics    'Bruker SHELXTL'
_computing_publication_material  'Bruker SHELXTL'
_refine_special_details          ?
_refine_ls_structure_factor_coef Fsqd
_refine_ls_matrix_type           full
_refine_ls_weighting_scheme      calc
_refine_ls_weighting_details     
'w=1/[\s^2^(Fo^2^)+(0.1000P)^2^] where P=(Fo^2^+2Fc^2^)/3'
_atom_sites_solution_primary     ?
_atom_sites_solution_secondary   ?
_atom_sites_solution_hydrogens   mixed
_refine_ls_hydrogen_treatment    constr
_refine_ls_extinction_method     none
_refine_ls_extinction_coef       .
_refine_ls_abs_structure_details 
;
 Flack x determined using 1448 quotients [(I+)-(I-)]/[(I+)+(I-)]
 (Parsons, Flack and Wagner, Acta Cryst. B69 (2013) 249-259).
;
_chemical_absolute_configuration ad
_refine_ls_abs_structure_Flack   -1.6(10)
_refine_ls_number_reflns         16617
_refine_ls_number_parameters     1813
_refine_ls_number_restraints     1623
_refine_ls_R_factor_all          0.2986
_refine_ls_R_factor_gt           0.1397
_refine_ls_wR_factor_ref         0.3541
_refine_ls_wR_factor_gt          0.2872
_refine_ls_goodness_of_fit_ref   1.328
_refine_ls_restrained_S_all      1.898
_refine_ls_shift/su_max          0.026
_refine_ls_shift/su_mean         0.001

loop_
_atom_site_label
_atom_site_type_symbol
_atom_site_fract_x
_atom_site_fract_y
_atom_site_fract_z
_atom_site_U_iso_or_equiv
_atom_site_adp_type
_atom_site_occupancy
_atom_site_site_symmetry_order
_atom_site_calc_flag
_atom_site_refinement_flags_posn
_atom_site_refinement_flags_adp
_atom_site_refinement_flags_occupancy
_atom_site_disorder_assembly
_atom_site_disorder_group
N1 N 0.3256(15) 0.1263(13) 0.3815(8) 0.085(6) Uani 1 1 d . U . . .
H1N H 0.3333 0.1657 0.3797 0.103 Uiso 1 1 calc R U . . .
N2 N 0.4024(13) 0.1983(12) 0.4901(8) 0.072(6) Uani 1 1 d . U . . .
H2N H 0.3818 0.2152 0.4593 0.086 Uiso 1 1 calc R U . . .
N3 N 0.2009(11) 0.2784(11) 0.4799(7) 0.049(4) Uani 1 1 d . U . . .
H3N H 0.2325 0.2724 0.4508 0.059 Uiso 1 1 calc R U . . .
N4 N 0.1169(14) 0.2054(12) 0.3743(7) 0.073(5) Uani 1 1 d . U . . .
H4N H 0.1737 0.2241 0.3770 0.088 Uiso 1 1 calc R U . . .
N5 N 0.6459(18) 0.6794(13) 0.0082(9) 0.106(7) Uani 1 1 d . U . . .
H5N H 0.6480 0.6724 0.0431 0.127 Uiso 1 1 calc R U . . .
N6 N 0.8684(15) 0.6536(14) 0.0730(9) 0.104(7) Uani 1 1 d D U . . .
H6N H 0.8176 0.6502 0.0926 0.124 Uiso 1 1 calc R U . . .
N7 N 0.8148(15) 0.7464(13) 0.1634(8) 0.092(6) Uani 1 1 d . U . . .
H7N H 0.7771 0.7158 0.1530 0.110 Uiso 1 1 calc R U . . .
N8 N 0.6000(16) 0.7753(14) 0.1021(8) 0.106(7) Uani 1 1 d . U . . .
H8N H 0.6256 0.7392 0.1078 0.127 Uiso 1 1 calc R U . . .
N9 N 0.3208(13) 0.4112(12) 0.0680(8) 0.094(7) Uani 1 1 d D U . . .
N10 N 0.1240(15) 0.4261(13) 0.1039(6) 0.087(6) Uani 1 1 d D U . . .
N11 N 0.8488(13) 0.3005(13) 0.2067(8) 0.081(6) Uani 1 1 d . U . . .
N12 N 0.6477(14) 0.2608(13) 0.1804(8) 0.084(6) Uani 1 1 d . U . . .
N13 N 0.7348(11) 0.5594(11) 0.3788(7) 0.046(4) Uani 1 1 d . U . . .
N14 N 0.8295(11) 0.4455(11) 0.4195(8) 0.055(5) Uani 1 1 d . U . . .
N15 N 0.2211(13) 0.6312(12) 0.2768(8) 0.069(5) Uani 1 1 d . U . . .
N16 N 0.3010(12) 0.5576(11) 0.3748(6) 0.050(4) Uani 1 1 d . U . . .
C1 C 0.1773(15) 0.1249(13) 0.3145(9) 0.079(7) Uani 1 1 d D U . . .
C2 C 0.2544(18) 0.0972(14) 0.3537(10) 0.088(8) Uani 1 1 d D U . . .
C3 C 0.276(2) 0.0357(15) 0.3607(11) 0.106(9) Uani 1 1 d . U . . .
H3 H 0.2433 0.0027 0.3426 0.127 Uiso 1 1 calc R U . . .
C4 C 0.356(3) 0.0331(17) 0.4010(13) 0.134(11) Uani 1 1 d . U . . .
H4A H 0.3848 -0.0025 0.4166 0.161 Uiso 1 1 calc R U . . .
C5 C 0.3851(15) 0.0907(13) 0.4127(9) 0.069(7) Uani 1 1 d D U . . .
C6 C 0.4754(13) 0.1103(12) 0.4473(9) 0.061(6) Uani 1 1 d D U . . .
C7 C 0.4499(16) 0.1414(14) 0.4948(10) 0.059(6) Uani 1 1 d . U . . .
C8 C 0.4674(14) 0.1354(13) 0.5459(9) 0.056(6) Uani 1 1 d . U . . .
H8 H 0.4971 0.1005 0.5621 0.068 Uiso 1 1 calc R U . . .
C9 C 0.4387(16) 0.1850(14) 0.5752(10) 0.071(7) Uani 1 1 d . U . . .
H9 H 0.4483 0.1916 0.6130 0.086 Uiso 1 1 calc R U . . .
C10 C 0.3933(16) 0.2223(14) 0.5371(10) 0.064(6) Uani 1 1 d . U . . .
C11 C 0.3500(16) 0.2848(14) 0.5475(9) 0.064(6) Uani 1 1 d . U . . .
C12 C 0.2407(16) 0.2855(12) 0.5303(9) 0.056(6) Uani 1 1 d . U . . .
C13 C 0.1691(15) 0.2889(12) 0.5656(9) 0.059(6) Uani 1 1 d . U . . .
H13 H 0.1777 0.2908 0.6038 0.071 Uiso 1 1 calc R U . . .
C14 C 0.078(2) 0.2890(14) 0.5332(10) 0.082(7) Uani 1 1 d . U . . .
H14 H 0.0146 0.2931 0.5463 0.098 Uiso 1 1 calc R U . . .
C15 C 0.0966(16) 0.2825(13) 0.4826(10) 0.066(6) Uani 1 1 d . U . . .
C16 C 0.0318(13) 0.2838(13) 0.4294(10) 0.085(8) Uani 1 1 d D U . . .
C17 C 0.0358(15) 0.2236(13) 0.4004(8) 0.056(6) Uani 1 1 d D U . . .
C18 C -0.0346(19) 0.1824(14) 0.3837(10) 0.087(8) Uani 1 1 d . U . . .
H18 H -0.1010 0.1839 0.3925 0.104 Uiso 1 1 calc R U . . .
C19 C 0.004(2) 0.1394(15) 0.3530(10) 0.098(9) Uani 1 1 d . U . . .
H19 H -0.0286 0.1039 0.3398 0.118 Uiso 1 1 calc R U . . .
C20 C 0.0983(18) 0.1558(15) 0.3442(10) 0.085(8) Uani 1 1 d D U . . .
C21 C 0.128(2) 0.0761(15) 0.2750(11) 0.120(10) Uani 1 1 d . U . . .
H21A H 0.1116 0.0944 0.2396 0.180 Uiso 1 1 calc R U . . .
H21B H 0.0674 0.0613 0.2897 0.180 Uiso 1 1 calc R U . . .
H21C H 0.1728 0.0422 0.2713 0.180 Uiso 1 1 calc R U . . .
C22 C 0.5305(17) 0.0526(12) 0.4637(11) 0.104(9) Uani 1 1 d D U . . .
H22A H 0.5940 0.0631 0.4820 0.156 Uiso 1 1 calc R U . . .
H22B H 0.5409 0.0286 0.4314 0.156 Uiso 1 1 calc R U . . .
H22C H 0.4921 0.0291 0.4881 0.156 Uiso 1 1 calc R U . . .
C23 C 0.3726(18) 0.3043(14) 0.6057(9) 0.091(8) Uani 1 1 d . U . . .
H23A H 0.3547 0.3468 0.6096 0.137 Uiso 1 1 calc R U . . .
H23B H 0.4427 0.2991 0.6154 0.137 Uiso 1 1 calc R U . . .
H23C H 0.3349 0.2794 0.6294 0.137 Uiso 1 1 calc R U . . .
C24 C -0.0722(12) 0.2937(13) 0.4458(9) 0.074(7) Uani 1 1 d D U . . .
H24A H -0.1183 0.2900 0.4139 0.111 Uiso 1 1 calc R U . . .
H24B H -0.0775 0.3341 0.4614 0.111 Uiso 1 1 calc R U . . .
H24C H -0.0877 0.2632 0.4725 0.111 Uiso 1 1 calc R U . . .
C25 C 0.502(2) 0.7452(15) 0.0098(11) 0.108(9) Uani 1 1 d D U . . .
C26 C 0.582(2) 0.7177(16) -0.0175(13) 0.106(9) Uani 1 1 d . U . . .
C27 C 0.609(2) 0.7143(17) -0.0685(13) 0.119(10) Uani 1 1 d . U . . .
H27 H 0.5823 0.7413 -0.0953 0.143 Uiso 1 1 calc R U . . .
C28 C 0.673(3) 0.6739(16) -0.0803(14) 0.136(12) Uani 1 1 d . U . . .
H28 H 0.6900 0.6621 -0.1152 0.163 Uiso 1 1 calc R U . . .
C29 C 0.712(3) 0.6505(19) -0.0284(15) 0.139(12) Uani 1 1 d . U . . .
C30 C 0.785(2) 0.6057(16) -0.0149(11) 0.094(8) Uani 1 1 d . U . . .
C31 C 0.868(2) 0.6346(16) 0.0200(9) 0.116(10) Uani 1 1 d D U . . .
C32 C 0.968(2) 0.6519(16) 0.0053(12) 0.115(10) Uani 1 1 d . U . . .
H32 H 0.9926 0.6482 -0.0294 0.138 Uiso 1 1 calc R U . . .
C33 C 1.019(2) 0.6735(16) 0.0493(12) 0.124(11) Uani 1 1 d . U . . .
H33 H 1.0860 0.6840 0.0514 0.149 Uiso 1 1 calc R U . . .
C34 C 0.9569(18) 0.6784(15) 0.0919(11) 0.099(9) Uani 1 1 d D U . . .
C35 C 0.974(2) 0.6914(16) 0.1506(12) 0.101(9) Uani 1 1 d . U . . .
C36 C 0.919(2) 0.7479(16) 0.1603(10) 0.087(8) Uani 1 1 d . U . . .
C37 C 0.938(2) 0.8025(16) 0.1808(10) 0.102(9) Uani 1 1 d . U . . .
H37 H 1.0031 0.8171 0.1852 0.123 Uiso 1 1 calc R U . . .
C38 C 0.860(2) 0.8386(16) 0.1959(11) 0.109(9) Uani 1 1 d . U . . .
H38 H 0.8592 0.8786 0.2099 0.130 Uiso 1 1 calc R U . . .
C39 C 0.783(2) 0.7983(16) 0.1843(10) 0.092(8) Uani 1 1 d . U . . .
C40 C 0.674(2) 0.8097(16) 0.1912(11) 0.101(9) Uani 1 1 d . U . . .
C41 C 0.613(2) 0.8185(16) 0.1351(12) 0.096(9) Uani 1 1 d . U . . .
C42 C 0.573(3) 0.8751(18) 0.1109(14) 0.138(12) Uani 1 1 d . U . . .
H42 H 0.5765 0.9154 0.1240 0.165 Uiso 1 1 calc R U . . .
C43 C 0.530(2) 0.8518(18) 0.0630(15) 0.150(13) Uani 1 1 d . U . . .
H43 H 0.4955 0.8779 0.0379 0.180 Uiso 1 1 calc R U . . .
C44 C 0.536(2) 0.7913(17) 0.0519(12) 0.124(11) Uani 1 1 d D U . . .
C45 C 0.445(2) 0.7837(17) -0.0329(12) 0.142(11) Uani 1 1 d . U . . .
H45A H 0.3774 0.7887 -0.0233 0.213 Uiso 1 1 calc R U . . .
H45B H 0.4456 0.7638 -0.0681 0.213 Uiso 1 1 calc R U . . .
H45C H 0.4763 0.8235 -0.0347 0.213 Uiso 1 1 calc R U . . .
C46 C 0.820(2) 0.5747(18) -0.0645(11) 0.151(12) Uani 1 1 d . U . . .
H46A H 0.8755 0.5480 -0.0537 0.227 Uiso 1 1 calc R U . . .
H46B H 0.8419 0.6053 -0.0897 0.227 Uiso 1 1 calc R U . . .
H46C H 0.7671 0.5508 -0.0822 0.227 Uiso 1 1 calc R U . . .
C47 C 1.0861(16) 0.7054(15) 0.1585(10) 0.113(9) Uani 1 1 d . U . . .
H47A H 1.1093 0.6978 0.1961 0.169 Uiso 1 1 calc R U . . .
H47B H 1.0977 0.7478 0.1495 0.169 Uiso 1 1 calc R U . . .
H47C H 1.1217 0.6792 0.1347 0.169 Uiso 1 1 calc R U . . .
C48 C 0.659(2) 0.8717(16) 0.2245(11) 0.124(10) Uani 1 1 d . U . . .
H48A H 0.5891 0.8787 0.2274 0.185 Uiso 1 1 calc R U . . .
H48B H 0.6872 0.9057 0.2054 0.185 Uiso 1 1 calc R U . . .
H48C H 0.6922 0.8682 0.2606 0.185 Uiso 1 1 calc R U . . .
C49 C 0.2161(18) 0.1743(14) 0.2787(10) 0.077(7) Uani 1 1 d . U . . .
C50 C 0.319(2) 0.1779(15) 0.2605(10) 0.089(8) Uani 1 1 d . U . . .
H50 H 0.3641 0.1477 0.2738 0.107 Uiso 1 1 calc R U . . .
C51 C 0.352(2) 0.2174(15) 0.2290(10) 0.085(8) Uani 1 1 d . U . . .
H51 H 0.4185 0.2155 0.2200 0.102 Uiso 1 1 calc R U . . .
C52 C 0.2919(18) 0.2631(14) 0.2078(9) 0.066(7) Uani 1 1 d . U . . .
C53 C 0.1917(16) 0.2603(13) 0.2225(9) 0.064(6) Uani 1 1 d . U . . .
H53 H 0.1471 0.2906 0.2091 0.077 Uiso 1 1 calc R U . . .
C54 C 0.1608(19) 0.2195(14) 0.2524(9) 0.079(7) Uani 1 1 d . U . . .
H54 H 0.0926 0.2196 0.2574 0.095 Uiso 1 1 calc R U . . .
C55 C 0.3232(17) 0.3091(15) 0.1764(10) 0.068(7) Uani 1 1 d . U . . .
C56 C 0.3452(14) 0.3488(14) 0.1471(9) 0.052(6) Uani 1 1 d . U . . .
C57 C 0.3671(17) 0.3965(14) 0.1133(9) 0.069(7) Uani 1 1 d . U . . .
H57 H 0.4218 0.4208 0.1248 0.083 Uiso 1 1 calc R U . . .
C58 C 0.239(2) 0.374(3) 0.0484(13) 0.103(5) Uani 0.5 1 d D U P A 1
H58 H 0.2346 0.3344 0.0670 0.124 Uiso 0.5 1 calc R U P A 1
C59 C 0.2569(18) 0.370(2) -0.0110(14) 0.104(5) Uani 0.5 1 d D U P A 1
H59A H 0.3112 0.3410 -0.0157 0.125 Uiso 0.5 1 calc R U P A 1
H59B H 0.2762 0.4096 -0.0245 0.125 Uiso 0.5 1 calc R U P A 1
C60 C 0.165(3) 0.3478(18) -0.0433(10) 0.105(5) Uani 0.5 1 d D U P A 1
H60A H 0.1712 0.3543 -0.0822 0.126 Uiso 0.5 1 calc R U P A 1
H60B H 0.1556 0.3040 -0.0372 0.126 Uiso 0.5 1 calc R U P A 1
C61 C 0.076(2) 0.3823(19) -0.0256(9) 0.105(5) Uani 0.5 1 d D U P A 1
H61A H 0.0881 0.4263 -0.0280 0.126 Uiso 0.5 1 calc R U P A 1
H61B H 0.0178 0.3724 -0.0499 0.126 Uiso 0.5 1 calc R U P A 1
C62 C 0.057(2) 0.366(2) 0.0320(12) 0.105(5) Uani 0.5 1 d D U P A 1
H62A H -0.0104 0.3752 0.0423 0.126 Uiso 0.5 1 calc R U P A 1
H62B H 0.0772 0.3246 0.0432 0.126 Uiso 0.5 1 calc R U P A 1
C63 C 0.132(3) 0.415(2) 0.0458(9) 0.104(5) Uani 0.5 1 d D U P A 1
H63 H 0.1291 0.4511 0.0219 0.125 Uiso 0.5 1 calc R U P A 1
C58' C 0.230(2) 0.380(2) 0.0508(12) 0.103(5) Uani 0.5 1 d D U P A 2
H58' H 0.2182 0.3485 0.0785 0.124 Uiso 0.5 1 calc R U P A 2
C59' C 0.2431(18) 0.3480(19) -0.0020(15) 0.104(5) Uani 0.5 1 d D U P A 2
H59C H 0.2994 0.3199 0.0026 0.125 Uiso 0.5 1 calc R U P A 2
H59D H 0.2575 0.3780 -0.0299 0.125 Uiso 0.5 1 calc R U P A 2
C60' C 0.151(2) 0.3128(15) -0.0205(13) 0.105(5) Uani 0.5 1 d D U P A 2
H60C H 0.1607 0.2930 -0.0555 0.126 Uiso 0.5 1 calc R U P A 2
H60D H 0.1392 0.2809 0.0061 0.126 Uiso 0.5 1 calc R U P A 2
C61' C 0.063(2) 0.3548(19) -0.0266(11) 0.105(5) Uani 0.5 1 d D U P A 2
H61C H 0.0733 0.3848 -0.0553 0.126 Uiso 0.5 1 calc R U P A 2
H61D H 0.0039 0.3312 -0.0374 0.126 Uiso 0.5 1 calc R U P A 2
C62' C 0.050(2) 0.3875(19) 0.0260(13) 0.104(5) Uani 0.5 1 d D U P A 2
H62C H -0.0054 0.4165 0.0205 0.125 Uiso 0.5 1 calc R U P A 2
H62D H 0.0320 0.3578 0.0535 0.125 Uiso 0.5 1 calc R U P A 2
C63' C 0.141(3) 0.4211(16) 0.0464(8) 0.104(5) Uani 0.5 1 d D U P A 2
H63' H 0.1515 0.4606 0.0280 0.125 Uiso 0.5 1 calc R U P A 2
C64 C 0.1543(14) 0.4762(13) 0.1302(9) 0.061(6) Uani 1 1 d . U . . .
H64 H 0.1398 0.4789 0.1669 0.074 Uiso 1 1 calc R U . . .
C65 C 0.2062(18) 0.5266(15) 0.1093(9) 0.078(7) Uani 1 1 d . U . . .
C66 C 0.2525(18) 0.5673(15) 0.0930(9) 0.078(7) Uani 1 1 d . U . . .
C67 C 0.3096(17) 0.6117(14) 0.0721(10) 0.068(7) Uani 1 1 d . U . . .
C68 C 0.321(2) 0.6676(16) 0.1005(11) 0.108(9) Uani 1 1 d . U . . .
H68 H 0.2840 0.6746 0.1310 0.129 Uiso 1 1 calc R U . . .
C69 C 0.391(2) 0.7163(16) 0.0825(12) 0.110(9) Uani 1 1 d . U . . .
H69 H 0.4022 0.7534 0.1012 0.132 Uiso 1 1 calc R U . . .
C70 C 0.4347(17) 0.7009(14) 0.0365(10) 0.076(7) Uani 1 1 d D U . . .
C71 C 0.425(2) 0.6444(17) 0.0121(12) 0.121(10) Uani 1 1 d . U . . .
H71 H 0.4659 0.6341 -0.0158 0.146 Uiso 1 1 calc R U . . .
C72 C 0.349(2) 0.5987(15) 0.0292(11) 0.094(8) Uani 1 1 d . U . . .
H72 H 0.3328 0.5632 0.0090 0.113 Uiso 1 1 calc R U . . .
C73 C 0.5429(15) 0.1458(13) 0.4113(9) 0.057(6) Uani 1 1 d . U . . .
C74 C 0.6096(17) 0.1882(13) 0.4379(9) 0.068(6) Uani 1 1 d . U . . .
H74 H 0.6123 0.1924 0.4760 0.082 Uiso 1 1 calc R U . . .
C75 C 0.6699(14) 0.2226(12) 0.4078(8) 0.045(5) Uani 1 1 d . U . . .
H75 H 0.7133 0.2507 0.4258 0.054 Uiso 1 1 calc R U . . .
C76 C 0.6692(14) 0.2178(13) 0.3547(9) 0.051(6) Uani 1 1 d . U . . .
C77 C 0.6107(17) 0.1742(14) 0.3256(10) 0.074(7) Uani 1 1 d . U . . .
H77 H 0.6139 0.1680 0.2880 0.088 Uiso 1 1 calc R U . . .
C78 C 0.5457(16) 0.1400(13) 0.3576(10) 0.064(6) Uani 1 1 d . U . . .
H78 H 0.5025 0.1119 0.3396 0.076 Uiso 1 1 calc R U . . .
C79 C 0.7288(16) 0.2527(13) 0.3204(8) 0.055(6) Uani 1 1 d . U . . .
C80 C 0.7751(16) 0.2823(14) 0.2906(9) 0.066(7) Uani 1 1 d . U . . .
C81 C 0.8248(16) 0.3174(14) 0.2518(9) 0.071(7) Uani 1 1 d . U . . .
H81 H 0.8409 0.3578 0.2617 0.085 Uiso 1 1 calc R U . . .
C82 C 0.8247(15) 0.2400(13) 0.1891(8) 0.089(8) Uani 1 1 d D U . . .
H82 H 0.8118 0.2134 0.2203 0.107 Uiso 1 1 calc R U . . .
C83 C 0.9114(13) 0.2165(14) 0.1589(10) 0.148(12) Uani 1 1 d D U . . .
H83A H 0.9234 0.2438 0.1284 0.177 Uiso 1 1 calc R U . . .
H83B H 0.9714 0.2152 0.1835 0.177 Uiso 1 1 calc R U . . .
C84 C 0.8861(16) 0.1531(13) 0.1378(10) 0.152(13) Uani 1 1 d D U . . .
H84A H 0.9421 0.1364 0.1194 0.183 Uiso 1 1 calc R U . . .
H84B H 0.8735 0.1262 0.1683 0.183 Uiso 1 1 calc R U . . .
C85 C 0.7959(17) 0.1553(13) 0.0984(9) 0.120(10) Uani 1 1 d D U . . .
H85A H 0.7797 0.1141 0.0851 0.143 Uiso 1 1 calc R U . . .
H85B H 0.8093 0.1808 0.0671 0.143 Uiso 1 1 calc R U . . .
C86 C 0.7092(13) 0.1813(14) 0.1268(10) 0.138(11) Uani 1 1 d D U . . .
H86A H 0.6509 0.1839 0.1009 0.166 Uiso 1 1 calc R U . . .
H86B H 0.6933 0.1544 0.1567 0.166 Uiso 1 1 calc R U . . .
C87 C 0.7349(15) 0.2440(13) 0.1488(10) 0.132(11) Uani 1 1 d D U . . .
H87 H 0.7449 0.2735 0.1192 0.158 Uiso 1 1 calc R U . . .
C88 C 0.6076(18) 0.3167(15) 0.1769(10) 0.077(7) Uani 1 1 d . U . . .
H88 H 0.5546 0.3258 0.1982 0.093 Uiso 1 1 calc R U . . .
C89 C 0.6399(17) 0.3600(15) 0.1442(10) 0.066(7) Uani 1 1 d . U . . .
C90 C 0.6586(17) 0.4017(15) 0.1167(10) 0.068(7) Uani 1 1 d . U . . .
C91 C 0.685(2) 0.4522(16) 0.0825(11) 0.092(8) Uani 1 1 d . U . . .
C92 C 0.622(2) 0.4893(15) 0.0512(9) 0.084(8) Uani 1 1 d . U . . .
H92 H 0.5540 0.4819 0.0517 0.101 Uiso 1 1 calc R U . . .
C93 C 0.651(2) 0.5352(15) 0.0200(11) 0.105(9) Uani 1 1 d . U . . .
H93 H 0.6042 0.5531 -0.0053 0.126 Uiso 1 1 calc R U . . .
C94 C 0.748(2) 0.5574(16) 0.0236(11) 0.103(9) Uani 1 1 d . U . . .
C95 C 0.815(2) 0.5133(17) 0.0549(12) 0.120(10) Uani 1 1 d . U . . .
H95 H 0.8834 0.5202 0.0524 0.143 Uiso 1 1 calc R U . . .
C96 C 0.794(2) 0.4676(15) 0.0844(11) 0.102(9) Uani 1 1 d . U . . .
H96 H 0.8421 0.4455 0.1055 0.123 Uiso 1 1 calc R U . . .
C97 C 0.4051(14) 0.3303(13) 0.5102(8) 0.049(5) Uani 1 1 d . U . . .
C98 C 0.3522(16) 0.3820(13) 0.4850(8) 0.062(6) Uani 1 1 d . U . . .
H98 H 0.2842 0.3871 0.4890 0.074 Uiso 1 1 calc R U . . .
C99 C 0.4019(16) 0.4227(13) 0.4558(8) 0.056(6) Uani 1 1 d . U . . .
H99 H 0.3670 0.4561 0.4401 0.067 Uiso 1 1 calc R U . . .
C100 C 0.4988(15) 0.4175(13) 0.4482(8) 0.050(6) Uani 1 1 d . U . . .
C101 C 0.5534(15) 0.3687(12) 0.4737(8) 0.053(6) Uani 1 1 d . U . . .
H101 H 0.6217 0.3650 0.4699 0.063 Uiso 1 1 calc R U . . .
C102 C 0.5034(18) 0.3256(14) 0.5049(9) 0.072(7) Uani 1 1 d . U . . .
H102 H 0.5392 0.2933 0.5222 0.087 Uiso 1 1 calc R U . . .
C103 C 0.5508(16) 0.4569(13) 0.4172(8) 0.055(6) Uani 1 1 d . U . . .
C104 C 0.6022(15) 0.4902(13) 0.3946(8) 0.050(6) Uani 1 1 d . U . . .
C105 C 0.6573(15) 0.5309(13) 0.3615(9) 0.058(6) Uani 1 1 d . U . . .
H105 H 0.6343 0.5364 0.3249 0.069 Uiso 1 1 calc R U . . .
C106 C 0.7776(10) 0.5512(11) 0.4333(6) 0.047(5) Uani 1 1 d D U . . .
H106 H 0.7267 0.5343 0.4560 0.056 Uiso 1 1 calc R U . . .
C107 C 0.8095(13) 0.6125(11) 0.4556(7) 0.076(7) Uani 1 1 d D U . . .
H10C H 0.7515 0.6390 0.4568 0.091 Uiso 1 1 calc R U . . .
H10D H 0.8550 0.6313 0.4313 0.091 Uiso 1 1 calc R U . . .
C108 C 0.8597(13) 0.6071(11) 0.5117(6) 0.067(6) Uani 1 1 d D U . . .
H10E H 0.8129 0.5910 0.5367 0.080 Uiso 1 1 calc R U . . .
H10F H 0.8814 0.6475 0.5247 0.080 Uiso 1 1 calc R U . . .
C109 C 0.9482(12) 0.5649(12) 0.5108(7) 0.094(8) Uani 1 1 d D U . . .
H10G H 0.9809 0.5614 0.5475 0.113 Uiso 1 1 calc R U . . .
H10H H 0.9960 0.5814 0.4866 0.113 Uiso 1 1 calc R U . . .
C110 C 0.9127(12) 0.5025(11) 0.4907(7) 0.066(6) Uani 1 1 d D U . . .
H11A H 0.9690 0.4744 0.4907 0.080 Uiso 1 1 calc R U . . .
H11B H 0.8655 0.4860 0.5154 0.080 Uiso 1 1 calc R U . . .
C111 C 0.8641(12) 0.5073(11) 0.4344(6) 0.051(6) Uani 1 1 d D U . . .
H111 H 0.9127 0.5213 0.4088 0.061 Uiso 1 1 calc R U . . .
C112 C 0.8327(13) 0.4309(13) 0.3718(9) 0.053(6) Uani 1 1 d . U . . .
H112 H 0.8118 0.3909 0.3633 0.064 Uiso 1 1 calc R U . . .
C113 C 0.8642(15) 0.4665(14) 0.3261(10) 0.062(6) Uani 1 1 d . U . . .
C114 C 0.8853(16) 0.5012(15) 0.2939(10) 0.070(7) Uani 1 1 d . U . . .
C115 C 0.9112(16) 0.5466(15) 0.2592(10) 0.065(7) Uani 1 1 d . U . . .
C116 C 0.9385(17) 0.5360(14) 0.2068(11) 0.094(8) Uani 1 1 d . U . . .
H116 H 0.9438 0.4956 0.1944 0.113 Uiso 1 1 calc R U . . .
C117 C 0.9583(19) 0.5839(16) 0.1720(11) 0.096(9) Uani 1 1 d . U . . .
H117 H 0.9759 0.5749 0.1365 0.116 Uiso 1 1 calc R U . . .
C118 C 0.9530(17) 0.6423(15) 0.1874(10) 0.072(7) Uani 1 1 d . U . . .
C119 C 0.9228(18) 0.6557(15) 0.2398(10) 0.089(8) Uani 1 1 d . U . . .
H119 H 0.9139 0.6958 0.2522 0.107 Uiso 1 1 calc R U . . .
C120 C 0.9068(16) 0.6029(15) 0.2723(10) 0.076(7) Uani 1 1 d . U . . .
H120 H 0.8909 0.6107 0.3083 0.091 Uiso 1 1 calc R U . . .
C121 C 0.0589(14) 0.3349(13) 0.3897(9) 0.057(6) Uani 1 1 d . U . . .
C122 C 0.0410(13) 0.3346(13) 0.3363(8) 0.047(5) Uani 1 1 d . U . . .
H122 H 0.0102 0.2998 0.3204 0.056 Uiso 1 1 calc R U . . .
C123 C 0.0633(12) 0.3800(12) 0.3029(7) 0.049(5) Uani 1 1 d . U . . .
H123 H 0.0521 0.3774 0.2648 0.059 Uiso 1 1 calc R U . . .
C124 C 0.1049(14) 0.4322(13) 0.3293(8) 0.042(5) Uani 1 1 d . U . . .
C125 C 0.1210(13) 0.4349(13) 0.3823(8) 0.047(5) Uani 1 1 d . U . . .
H125 H 0.1480 0.4711 0.3975 0.057 Uiso 1 1 calc R U . . .
C126 C 0.1011(13) 0.3882(13) 0.4168(8) 0.047(5) Uani 1 1 d . U . . .
H126 H 0.1138 0.3906 0.4548 0.056 Uiso 1 1 calc R U . . .
C127 C 0.1366(14) 0.4816(13) 0.2948(8) 0.047(6) Uani 1 1 d . U . . .
C128 C 0.1640(15) 0.5247(14) 0.2744(9) 0.057(6) Uani 1 1 d . U . . .
C129 C 0.2032(17) 0.5807(15) 0.2504(10) 0.082(8) Uani 1 1 d . U . . .
H129 H 0.2160 0.5798 0.2133 0.098 Uiso 1 1 calc R U . . .
C130 C 0.1853(17) 0.6351(13) 0.3316(9) 0.071(7) Uani 1 1 d . U . . .
H130 H 0.1309 0.6056 0.3354 0.086 Uiso 1 1 calc R U . . .
C131 C 0.1450(19) 0.7031(14) 0.3350(10) 0.092(8) Uani 1 1 d . U . . .
H13A H 0.1967 0.7326 0.3276 0.110 Uiso 1 1 calc R U . . .
H13B H 0.0881 0.7095 0.3088 0.110 Uiso 1 1 calc R U . . .
C132 C 0.116(2) 0.7095(16) 0.3904(11) 0.109(9) Uani 1 1 d . U . . .
H13C H 0.0616 0.6811 0.3949 0.131 Uiso 1 1 calc R U . . .
H13D H 0.0900 0.7508 0.3941 0.131 Uiso 1 1 calc R U . . .
C133 C 0.194(3) 0.6990(17) 0.4379(13) 0.141(12) Uani 1 1 d . U . . .
H13E H 0.2472 0.7289 0.4367 0.169 Uiso 1 1 calc R U . . .
H13F H 0.1632 0.7033 0.4727 0.169 Uiso 1 1 calc R U . . .
C134 C 0.2330(18) 0.6354(13) 0.4320(9) 0.079(7) Uani 1 1 d . U . . .
H13G H 0.1812 0.6059 0.4392 0.095 Uiso 1 1 calc R U . . .
H13H H 0.2886 0.6289 0.4590 0.095 Uiso 1 1 calc R U . . .
C135 C 0.2668(16) 0.6247(13) 0.3758(8) 0.061(6) Uani 1 1 d . U . . .
H135 H 0.3234 0.6518 0.3697 0.073 Uiso 1 1 calc R U . . .
C136 C 0.3723(14) 0.5442(13) 0.3494(7) 0.044(5) Uani 1 1 d . U . . .
H136 H 0.3894 0.5027 0.3474 0.053 Uiso 1 1 calc R U . . .
C137 C 0.4329(15) 0.5881(14) 0.3219(9) 0.058(6) Uani 1 1 d . U . . .
C138 C 0.4769(17) 0.6205(13) 0.2989(8) 0.059(6) Uani 1 1 d . U . . .
C139 C 0.5320(17) 0.6731(13) 0.2739(9) 0.066(6) Uani 1 1 d . U . . .
C140 C 0.4745(16) 0.7085(13) 0.2386(8) 0.065(6) Uani 1 1 d . U . . .
H140 H 0.4054 0.7039 0.2338 0.078 Uiso 1 1 calc R U . . .
C141 C 0.525(2) 0.7520(14) 0.2104(9) 0.094(8) Uani 1 1 d . U . . .
H141 H 0.4899 0.7759 0.1840 0.113 Uiso 1 1 calc R U . . .
C142 C 0.6235(19) 0.7613(14) 0.2195(10) 0.077(7) Uani 1 1 d . U . . .
C143 C 0.6789(18) 0.7244(13) 0.2536(9) 0.071(7) Uani 1 1 d . U . . .
H143 H 0.7476 0.7304 0.2596 0.085 Uiso 1 1 calc R U . . .
C144 C 0.6319(15) 0.6772(13) 0.2799(8) 0.058(6) Uani 1 1 d . U . . .
H144 H 0.6690 0.6487 0.3014 0.069 Uiso 1 1 calc R U . . .
N1A N 0.3623(11) 0.2974(12) 0.3586(7) 0.047(4) Uani 1 1 d . U . . .
N2A N 0.6407(14) 0.6063(13) 0.1491(8) 0.070(5) Uani 1 1 d . U . . .
O1A O 0.3204(8) 0.2577(10) 0.3892(5) 0.048(4) Uani 1 1 d . U . . .
O2A O 0.6793(9) 0.6542(12) 0.1228(6) 0.081(5) Uani 1 1 d . U . . .
C1A C 0.4592(14) 0.2955(12) 0.3536(8) 0.049(5) Uani 1 1 d . U . . .
H1A H 0.4986 0.2649 0.3709 0.059 Uiso 1 1 calc R U . . .
C2A C 0.5007(14) 0.3397(13) 0.3222(7) 0.046(5) Uani 1 1 d . U . . .
H2A H 0.5697 0.3405 0.3200 0.056 Uiso 1 1 calc R U . . .
C3A C 0.4424(14) 0.3831(12) 0.2939(8) 0.042(5) Uani 1 1 d . U . . .
C4A C 0.3438(14) 0.3819(13) 0.3018(8) 0.050(6) Uani 1 1 d . U . . .
H4A2 H 0.3036 0.4122 0.2846 0.060 Uiso 1 1 calc R U . . .
C5A C 0.2998(16) 0.3400(13) 0.3329(8) 0.054(6) Uani 1 1 d . U . . .
H5A H 0.2312 0.3400 0.3366 0.065 Uiso 1 1 calc R U . . .
C6A C 0.4853(15) 0.4270(13) 0.2610(8) 0.050(6) Uani 1 1 d . U . . .
C7A C 0.5181(17) 0.4677(15) 0.2339(9) 0.065(7) Uani 1 1 d . U . . .
C8A C 0.5622(15) 0.5140(13) 0.2051(8) 0.050(6) Uani 1 1 d . U . . .
C9A C 0.6656(16) 0.5251(13) 0.2082(8) 0.059(6) Uani 1 1 d . U . . .
H9A H 0.7089 0.5011 0.2308 0.071 Uiso 1 1 calc R U . . .
C10A C 0.7000(16) 0.5694(13) 0.1791(8) 0.061(6) Uani 1 1 d . U . . .
H10I H 0.7688 0.5751 0.1795 0.073 Uiso 1 1 calc R U . . .
C11A C 0.5422(16) 0.5963(13) 0.1448(8) 0.064(6) Uani 1 1 d . U . . .
H11E H 0.5017 0.6220 0.1221 0.076 Uiso 1 1 calc R U . . .
C12A C 0.5000(16) 0.5513(13) 0.1715(8) 0.060(6) Uani 1 1 d . U . . .
H12C H 0.4312 0.5449 0.1680 0.072 Uiso 1 1 calc R U . . .
C1S C 0.228(2) -0.1348(15) 0.3731(9) 0.084(8) Uiso 0.4 1 d DG U P B 1
C2S C 0.322(2) -0.1499(19) 0.3591(11) 0.083(9) Uiso 0.4 1 d DG U P B 1
H2S H 0.3738 -0.1541 0.3863 0.100 Uiso 0.4 1 calc R U P B 1
C3S C 0.339(2) -0.159(2) 0.3053(12) 0.086(9) Uiso 0.4 1 d DG U P B 1
H3S H 0.4033 -0.1691 0.2957 0.103 Uiso 0.4 1 calc R U P B 1
C4S C 0.264(2) -0.1526(16) 0.2655(10) 0.085(8) Uiso 0.4 1 d DG U P B 1
C5S C 0.170(2) -0.138(2) 0.2795(10) 0.082(9) Uiso 0.4 1 d DG U P B 1
H5S H 0.1182 -0.1333 0.2523 0.098 Uiso 0.4 1 calc R U P B 1
C6S C 0.153(2) -0.129(2) 0.3333(11) 0.081(9) Uiso 0.4 1 d DG U P B 1
H6S H 0.0887 -0.1183 0.3429 0.097 Uiso 0.4 1 calc R U P B 1
C7S C 0.209(3) -0.125(2) 0.4313(10) 0.102(13) Uiso 0.4 1 d D U P B 1
H7SA H 0.1451 -0.1051 0.4336 0.153 Uiso 0.4 1 d R U P B 1
H7SB H 0.2605 -0.0995 0.4483 0.153 Uiso 0.4 1 d R U P B 1
H7SC H 0.2081 -0.1640 0.4499 0.153 Uiso 0.4 1 d R U P B 1
C8S C 0.282(4) -0.162(2) 0.2072(11) 0.093(13) Uiso 0.4 1 d D U P B 1
H8SA H 0.2222 -0.1516 0.1850 0.140 Uiso 0.4 1 d R U P B 1
H8SB H 0.2979 -0.2047 0.2013 0.140 Uiso 0.4 1 d R U P B 1
H8SC H 0.3360 -0.1366 0.1971 0.140 Uiso 0.4 1 d R U P B 1
C1S' C 0.253(2) -0.140(3) 0.3426(14) 0.086(9) Uiso 0.35 1 d D U P C 2
C2S' C 0.179(3) -0.136(3) 0.3010(12) 0.081(9) Uiso 0.35 1 d D U P C 2
H2S' H 0.1928 -0.1481 0.2655 0.097 Uiso 0.35 1 calc R U P C 2
C3S' C 0.086(2) -0.116(3) 0.3113(12) 0.083(9) Uiso 0.35 1 d D U P C 2
H3S' H 0.0362 -0.1139 0.2830 0.100 Uiso 0.35 1 calc R U P C 2
C4S' C 0.067(2) -0.099(2) 0.3635(13) 0.084(9) Uiso 0.35 1 d D U P C 2
C5S' C 0.134(3) -0.114(3) 0.4060(11) 0.083(9) Uiso 0.35 1 d D U P C 2
H5S' H 0.1153 -0.1130 0.4420 0.100 Uiso 0.35 1 calc R U P C 2
C6S' C 0.229(3) -0.130(3) 0.3955(13) 0.085(10) Uiso 0.35 1 d D U P C 2
H6S' H 0.2776 -0.1351 0.4244 0.102 Uiso 0.35 1 calc R U P C 2
C7S' C 0.351(3) -0.165(3) 0.332(2) 0.094(14) Uiso 0.35 1 d D U P C 2
H7SD H 0.3706 -0.1946 0.3608 0.141 Uiso 0.35 1 d R U P C 2
H7SE H 0.4017 -0.1340 0.3314 0.141 Uiso 0.35 1 d R U P C 2
H7SF H 0.3442 -0.1860 0.2975 0.141 Uiso 0.35 1 d R U P C 2
C8S' C -0.033(3) -0.077(3) 0.3750(19) 0.092(14) Uiso 0.35 1 d D U P C 2
H8SD H -0.0388 -0.0346 0.3643 0.137 Uiso 0.35 1 d R U P C 2
H8SE H -0.0384 -0.0805 0.4140 0.137 Uiso 0.35 1 d R U P C 2
H8SF H -0.0856 -0.1005 0.3560 0.137 Uiso 0.35 1 d R U P C 2
C1T C 0.198(3) 0.5031(18) 0.6003(13) 0.090(11) Uiso 0.3 1 d G U P D 1
C2T C 0.224(3) 0.5515(19) 0.6342(15) 0.091(11) Uiso 0.3 1 d G U P D 1
H2T H 0.2494 0.5876 0.6200 0.109 Uiso 0.3 1 calc R U P D 1
C3T C 0.212(4) 0.546(2) 0.6891(14) 0.096(11) Uiso 0.3 1 d G U P D 1
H3T H 0.2492 0.5706 0.7144 0.115 Uiso 0.3 1 calc R U P D 1
C4T C 0.145(3) 0.505(2) 0.7064(13) 0.098(11) Uiso 0.3 1 d G U P D 1
C5T C 0.116(3) 0.457(2) 0.6725(15) 0.096(11) Uiso 0.3 1 d G U P D 1
H5T H 0.0790 0.4242 0.6857 0.115 Uiso 0.3 1 calc R U P D 1
C6T C 0.140(3) 0.4570(19) 0.6194(15) 0.092(11) Uiso 0.3 1 d G U P D 1
H6T H 0.1179 0.4255 0.5958 0.110 Uiso 0.3 1 calc R U P D 1
C7T C 0.201(4) 0.510(2) 0.5402(13) 0.068(14) Uiso 0.3 1 d G U P D 1
H7TA H 0.2524 0.4835 0.5275 0.102 Uiso 0.3 1 d R U P D 1
H7TB H 0.2155 0.5518 0.5314 0.102 Uiso 0.3 1 d R U P D 1
H7TC H 0.1376 0.4982 0.5225 0.102 Uiso 0.3 1 d R U P D 1
C8T C 0.119(4) 0.504(3) 0.7639(14) 0.096(15) Uiso 0.3 1 d G U P D 1
H8TA H 0.0601 0.4788 0.7669 0.144 Uiso 0.3 1 d R U P D 1
H8TB H 0.1061 0.5448 0.7758 0.144 Uiso 0.3 1 d R U P D 1
H8TC H 0.1733 0.4863 0.7866 0.144 Uiso 0.3 1 d R U P D 1
C1U C 0.287(4) -0.122(2) 0.1343(16) 0.115(15) Uiso 0.25 1 d D U P E 3
C2U C 0.259(4) -0.172(2) 0.1628(19) 0.115(15) Uiso 0.25 1 d D U P E 3
H2U H 0.2289 -0.2058 0.1441 0.138 Uiso 0.25 1 calc R U P E 3
C3U C 0.273(5) -0.173(3) 0.2187(19) 0.116(16) Uiso 0.25 1 d D U P E 3
H3U H 0.2391 -0.2014 0.2392 0.140 Uiso 0.25 1 calc R U P E 3
C4U C 0.339(5) -0.133(3) 0.2442(17) 0.118(15) Uiso 0.25 1 d D U P E 3
C5U C 0.375(5) -0.085(3) 0.215(2) 0.120(16) Uiso 0.25 1 d D U P E 3
H5U H 0.4227 -0.0586 0.2314 0.143 Uiso 0.25 1 calc R U P E 3
C6U C 0.342(6) -0.077(2) 0.161(2) 0.117(15) Uiso 0.25 1 d D U P E 3
H6U H 0.3576 -0.0409 0.1430 0.141 Uiso 0.25 1 calc R U P E 3
C7U C 0.243(6) -0.110(3) 0.078(2) 0.106(19) Uiso 0.25 1 d D U P E 3
H7UA H 0.1865 -0.1370 0.0716 0.158 Uiso 0.25 1 d R U P E 3
H7UB H 0.2918 -0.1192 0.0522 0.158 Uiso 0.25 1 d R U P E 3
H7UC H 0.2218 -0.0680 0.0738 0.158 Uiso 0.25 1 d R U P E 3
C8U C 0.382(7) -0.145(4) 0.300(2) 0.131(19) Uiso 0.25 1 d D U P E 3
H8UA H 0.3764 -0.1044 0.3162 0.196 Uiso 0.25 1 d R U P E 3
H8UB H 0.4495 -0.1589 0.3057 0.196 Uiso 0.25 1 d R U P E 3
H8UC H 0.3385 -0.1728 0.3181 0.196 Uiso 0.25 1 d R U P E 3
C1V C 0.514(3) 0.0446(10) 0.1676(13) 0.109(14) Uiso 0.25 1 d D U P F 2
C2V C 0.449(3) 0.0281(8) 0.2052(15) 0.108(14) Uiso 0.25 1 d D U P F 2
H2V H 0.3807 0.0277 0.1954 0.130 Uiso 0.25 1 calc R U P F 2
C3V C 0.484(3) 0.0122(9) 0.2572(14) 0.110(14) Uiso 0.25 1 d D U P F 2
H3V H 0.4388 0.0010 0.2830 0.132 Uiso 0.25 1 calc R U P F 2
C4V C 0.584(3) 0.0129(15) 0.2715(13) 0.111(14) Uiso 0.25 1 d D U P F 2
C5V C 0.649(3) 0.029(2) 0.2338(16) 0.110(14) Uiso 0.25 1 d D U P F 2
H5V H 0.7172 0.0299 0.2436 0.132 Uiso 0.25 1 calc R U P F 2
C6V C 0.614(3) 0.045(2) 0.1819(15) 0.110(14) Uiso 0.25 1 d D U P F 2
H6V H 0.6591 0.0565 0.1561 0.132 Uiso 0.25 1 calc R U P F 2
C7V C 0.478(4) 0.0619(17) 0.1111(14) 0.114(18) Uiso 0.25 1 d D U P F 2
H7V1 H 0.5313 0.0819 0.0932 0.170 Uiso 0.25 1 d R U P F 2
H7V2 H 0.4229 0.0897 0.1126 0.170 Uiso 0.25 1 d R U P F 2
H7V3 H 0.4574 0.0258 0.0907 0.170 Uiso 0.25 1 d R U P F 2
C8V C 0.622(5) -0.004(2) 0.3275(14) 0.103(18) Uiso 0.25 1 d D U P F 2
H8V1 H 0.5941 0.0224 0.3540 0.155 Uiso 0.25 1 d R U P F 2
H8V2 H 0.6936 -0.0001 0.3304 0.155 Uiso 0.25 1 d R U P F 2
H8V3 H 0.6042 -0.0461 0.3346 0.155 Uiso 0.25 1 d R U P F 2
C1W C -0.126(4) -0.0024(13) 0.0994(17) 0.13(2) Uiso 0.2 1 d D U P G 4
C2W C -0.035(4) -0.0133(8) 0.126(2) 0.13(2) Uiso 0.2 1 d D U P G 4
H2W H 0.0198 -0.0208 0.1053 0.162 Uiso 0.2 1 calc R U P G 4
C3W C -0.024(4) -0.0131(10) 0.182(2) 0.13(2) Uiso 0.2 1 d D U P G 4
H3W H 0.0383 -0.0206 0.1996 0.160 Uiso 0.2 1 calc R U P G 4
C4W C -0.104(4) -0.0021(18) 0.2114(18) 0.13(2) Uiso 0.2 1 d D U P G 4
C5W C -0.196(4) 0.009(3) 0.185(2) 0.13(2) Uiso 0.2 1 d D U P G 4
H5W H -0.2506 0.0163 0.2054 0.160 Uiso 0.2 1 calc R U P G 4
C6W C -0.207(3) 0.009(2) 0.129(2) 0.13(2) Uiso 0.2 1 d D U P G 4
H6W H -0.2693 0.0160 0.1112 0.159 Uiso 0.2 1 calc R U P G 4
C7W C -0.139(6) -0.003(2) 0.0388(18) 0.14(2) Uiso 0.2 1 d D U P G 4
H7W1 H -0.1177 -0.0416 0.0253 0.210 Uiso 0.2 1 d R U P G 4
H7W2 H -0.0975 0.0296 0.0258 0.210 Uiso 0.2 1 d R U P G 4
H7W3 H -0.2073 0.0048 0.0258 0.210 Uiso 0.2 1 d R U P G 4
C8W C -0.093(7) -0.002(3) 0.2719(18) 0.13(2) Uiso 0.2 1 d D U P G 4
H8W1 H -0.0340 -0.0232 0.2855 0.199 Uiso 0.2 1 d R U P G 4
H8W2 H -0.1510 -0.0224 0.2845 0.199 Uiso 0.2 1 d R U P G 4
H8W3 H -0.0913 0.0398 0.2853 0.199 Uiso 0.2 1 d R U P G 4
O1W O -0.0195(13) 0.3913(12) 0.1712(6) 0.129(7) Uiso 1 1 d D . . . .
H1WO H 0.0224 0.4159 0.1854 0.155 Uiso 1 1 d DR U . . .
H2WO H -0.0159 0.3583 0.1888 0.155 Uiso 1 1 d DR U . . .

loop_
_atom_site_aniso_label
_atom_site_aniso_U_11
_atom_site_aniso_U_22
_atom_site_aniso_U_33
_atom_site_aniso_U_23
_atom_site_aniso_U_13
_atom_site_aniso_U_12
N1 0.067(10) 0.079(11) 0.105(11) 0.004(10) -0.028(9) -0.013(9)
N2 0.055(10) 0.071(10) 0.089(11) 0.012(9) 0.004(9) -0.004(8)
N3 0.035(7) 0.052(7) 0.061(7) 0.003(6) 0.008(6) -0.003(5)
N4 0.068(10) 0.051(9) 0.097(11) 0.003(9) -0.012(9) -0.005(8)
N5 0.101(12) 0.107(12) 0.108(12) 0.031(10) -0.002(10) -0.013(10)
N6 0.072(11) 0.132(12) 0.106(12) -0.002(10) 0.004(10) 0.008(10)
N7 0.071(11) 0.092(11) 0.112(11) 0.018(10) 0.004(10) -0.019(9)
N8 0.090(12) 0.117(12) 0.111(12) 0.017(11) 0.008(10) -0.016(10)
N9 0.078(11) 0.108(11) 0.098(11) 0.009(10) 0.022(10) 0.015(9)
N10 0.074(11) 0.089(11) 0.097(11) -0.012(10) -0.004(9) 0.008(9)
N11 0.063(10) 0.105(11) 0.078(10) 0.009(10) 0.018(9) 0.007(9)
N12 0.069(10) 0.081(11) 0.098(11) -0.008(9) -0.015(9) -0.006(9)
N13 0.030(8) 0.030(8) 0.078(9) -0.002(8) 0.003(8) 0.005(7)
N14 0.040(9) 0.043(9) 0.082(10) -0.007(8) 0.003(8) 0.024(7)
N15 0.060(10) 0.067(10) 0.081(10) 0.003(9) 0.001(9) 0.008(8)
N16 0.038(9) 0.050(9) 0.065(9) 0.009(8) 0.020(8) -0.010(7)
C1 0.080(12) 0.077(12) 0.079(12) -0.003(10) -0.009(10) -0.033(10)
C2 0.091(13) 0.058(12) 0.112(13) 0.012(11) -0.010(11) -0.001(10)
C3 0.115(14) 0.077(13) 0.123(14) -0.014(11) -0.015(11) -0.013(11)
C4 0.126(15) 0.116(15) 0.157(15) 0.002(12) -0.011(12) 0.015(12)
C5 0.058(11) 0.042(11) 0.105(12) 0.011(10) -0.013(10) -0.014(9)
C6 0.045(11) 0.050(10) 0.085(11) 0.021(10) -0.009(10) 0.009(9)
C7 0.045(11) 0.056(11) 0.075(11) -0.003(10) -0.003(10) -0.013(9)
C8 0.040(10) 0.053(11) 0.076(11) 0.002(10) 0.003(9) 0.000(9)
C9 0.047(11) 0.082(12) 0.087(12) 0.016(11) 0.011(10) -0.012(10)
C10 0.051(11) 0.067(11) 0.074(11) 0.015(10) 0.012(10) -0.009(10)
C11 0.053(11) 0.063(11) 0.076(11) 0.010(10) 0.007(10) 0.001(9)
C12 0.048(11) 0.044(10) 0.076(11) 0.007(9) 0.009(10) -0.016(9)
C13 0.048(11) 0.063(10) 0.067(11) 0.008(9) 0.001(9) -0.010(9)
C14 0.082(12) 0.083(12) 0.080(12) 0.011(10) 0.005(10) -0.008(10)
C15 0.044(11) 0.068(11) 0.086(12) 0.013(10) 0.004(10) -0.017(9)
C16 0.069(12) 0.086(12) 0.099(12) 0.014(11) -0.003(10) 0.003(10)
C17 0.028(10) 0.059(11) 0.081(11) -0.002(10) -0.006(9) -0.008(9)
C18 0.068(12) 0.077(12) 0.116(13) 0.000(11) 0.004(11) -0.003(10)
C19 0.084(13) 0.099(13) 0.112(13) -0.003(11) 0.005(11) -0.024(11)
C20 0.073(12) 0.078(12) 0.105(13) -0.009(11) 0.005(11) 0.006(10)
C21 0.106(19) 0.084(16) 0.17(2) -0.013(16) -0.017(17) -0.028(15)
C22 0.083(17) 0.072(16) 0.155(19) 0.038(15) -0.010(15) -0.002(14)
C23 0.079(16) 0.095(16) 0.101(17) 0.014(14) 0.008(14) 0.006(13)
C24 0.023(12) 0.079(14) 0.121(16) 0.013(13) 0.015(12) 0.015(11)
C25 0.101(14) 0.109(14) 0.111(14) 0.027(12) -0.009(11) -0.003(11)
C26 0.099(14) 0.109(14) 0.109(14) 0.018(12) 0.011(12) -0.013(11)
C27 0.128(15) 0.120(14) 0.110(14) 0.013(12) 0.007(12) 0.002(12)
C28 0.139(16) 0.140(16) 0.128(15) 0.006(12) 0.007(12) -0.016(12)
C29 0.137(16) 0.145(16) 0.136(16) 0.017(12) 0.008(12) -0.009(12)
C30 0.091(13) 0.097(13) 0.096(13) -0.005(11) 0.009(11) 0.001(11)
C31 0.099(14) 0.136(15) 0.113(14) 0.003(12) 0.016(12) -0.011(12)
C32 0.104(14) 0.145(15) 0.101(13) 0.016(11) 0.036(11) -0.014(11)
C33 0.109(15) 0.150(15) 0.117(14) -0.004(12) 0.025(12) -0.013(12)
C34 0.089(13) 0.116(13) 0.093(13) 0.006(11) 0.010(11) -0.028(11)
C35 0.076(13) 0.113(13) 0.116(13) 0.011(12) 0.009(11) -0.005(11)
C36 0.073(13) 0.089(13) 0.101(13) 0.010(11) 0.014(11) -0.012(11)
C37 0.094(13) 0.111(14) 0.103(13) -0.001(11) 0.015(11) -0.003(11)
C38 0.100(14) 0.098(13) 0.128(14) 0.004(11) 0.007(11) -0.027(11)
C39 0.077(13) 0.091(13) 0.108(13) -0.003(11) -0.003(11) -0.016(11)
C40 0.079(13) 0.109(13) 0.115(13) 0.014(11) 0.013(11) -0.010(11)
C41 0.096(13) 0.090(13) 0.101(13) -0.003(11) -0.007(11) -0.009(11)
C42 0.144(16) 0.123(15) 0.144(15) 0.015(12) -0.003(12) 0.002(12)
C43 0.158(17) 0.127(16) 0.162(17) 0.004(12) -0.011(12) 0.003(12)
C44 0.124(15) 0.116(15) 0.132(15) 0.024(12) 0.003(12) 0.003(12)
C45 0.139(16) 0.133(15) 0.152(15) 0.033(12) -0.011(12) -0.024(12)
C46 0.15(2) 0.21(2) 0.098(18) 0.017(18) 0.056(17) -0.029(19)
C47 0.051(15) 0.16(2) 0.133(18) 0.031(17) 0.015(14) -0.023(15)
C48 0.071(17) 0.15(2) 0.15(2) 0.042(18) -0.010(16) -0.022(16)
C49 0.056(11) 0.085(12) 0.091(12) -0.002(10) 0.007(10) 0.004(10)
C50 0.088(13) 0.082(12) 0.098(12) -0.016(11) 0.003(11) 0.018(11)
C51 0.074(12) 0.086(13) 0.097(12) 0.004(11) 0.015(10) -0.005(11)
C52 0.068(12) 0.057(11) 0.072(11) -0.014(10) -0.003(10) 0.000(10)
C53 0.051(11) 0.063(11) 0.078(11) -0.008(10) 0.004(10) 0.002(9)
C54 0.071(12) 0.078(12) 0.087(12) 0.015(10) -0.001(10) 0.001(10)
C55 0.063(12) 0.072(12) 0.072(11) -0.007(10) 0.014(10) 0.012(10)
C56 0.035(10) 0.060(11) 0.058(11) -0.001(10) -0.005(9) 0.013(9)
C57 0.051(11) 0.077(12) 0.079(12) -0.004(10) 0.003(10) 0.013(10)
C58 0.100(6) 0.103(6) 0.107(6) 0.003(5) 0.009(5) 0.000(5)
C59 0.101(6) 0.104(6) 0.107(6) 0.003(5) 0.008(5) -0.001(5)
C60 0.102(6) 0.105(6) 0.107(6) 0.003(5) 0.008(4) -0.001(5)
C61 0.102(6) 0.106(6) 0.108(6) 0.003(5) 0.008(4) -0.001(5)
C62 0.101(6) 0.105(6) 0.108(6) 0.002(5) 0.008(5) -0.001(5)
C63 0.100(6) 0.104(6) 0.107(6) 0.003(5) 0.009(5) -0.001(4)
C58' 0.100(6) 0.103(6) 0.107(6) 0.003(5) 0.009(5) -0.001(4)
C59' 0.101(6) 0.104(6) 0.107(6) 0.003(5) 0.008(5) -0.001(4)
C60' 0.102(6) 0.105(6) 0.108(6) 0.002(5) 0.008(5) -0.001(4)
C61' 0.102(6) 0.105(6) 0.108(6) 0.002(5) 0.008(5) -0.001(5)
C62' 0.101(6) 0.105(6) 0.107(6) 0.003(5) 0.008(5) -0.001(4)
C63' 0.100(6) 0.104(6) 0.107(6) 0.003(5) 0.009(5) -0.001(4)
C64 0.039(10) 0.068(11) 0.080(11) 0.001(10) 0.026(9) -0.015(9)
C65 0.056(11) 0.083(12) 0.095(12) 0.017(11) 0.017(10) 0.012(10)
C66 0.066(12) 0.074(12) 0.097(12) 0.019(10) 0.018(10) 0.004(10)
C67 0.054(11) 0.063(11) 0.088(12) 0.008(10) 0.012(10) 0.016(10)
C68 0.086(13) 0.119(14) 0.117(14) 0.008(12) 0.009(11) 0.004(11)
C69 0.092(14) 0.108(14) 0.128(14) 0.015(11) -0.007(11) 0.004(11)
C70 0.074(12) 0.069(12) 0.082(12) 0.031(10) -0.011(10) -0.007(10)
C71 0.112(15) 0.124(14) 0.128(14) 0.025(12) 0.010(12) 0.001(12)
C72 0.094(13) 0.084(12) 0.103(13) 0.020(11) -0.003(11) -0.011(11)
C73 0.050(11) 0.048(10) 0.071(11) 0.007(10) -0.005(9) -0.003(9)
C74 0.059(11) 0.063(11) 0.079(11) 0.006(10) -0.015(10) 0.026(10)
C75 0.031(10) 0.043(10) 0.061(11) 0.007(9) 0.002(9) 0.008(8)
C76 0.035(10) 0.039(10) 0.078(11) 0.003(10) -0.001(9) 0.000(9)
C77 0.051(11) 0.080(12) 0.090(12) -0.013(10) -0.001(10) 0.045(10)
C78 0.056(11) 0.045(10) 0.090(12) 0.009(10) 0.005(10) -0.004(9)
C79 0.049(11) 0.061(11) 0.055(10) 0.001(9) 0.007(9) 0.024(9)
C80 0.038(10) 0.082(12) 0.078(11) -0.006(10) 0.007(9) 0.007(9)
C81 0.063(11) 0.078(12) 0.074(11) -0.005(10) 0.020(10) -0.010(10)
C82 0.065(12) 0.102(13) 0.102(13) -0.003(11) 0.013(11) 0.016(10)
C83 0.142(16) 0.159(16) 0.142(16) -0.002(12) 0.009(12) 0.025(12)
C84 0.156(17) 0.149(17) 0.152(16) -0.004(12) 0.013(12) 0.012(12)
C85 0.117(15) 0.108(14) 0.134(14) -0.007(11) 0.014(12) 0.007(11)
C86 0.146(16) 0.123(15) 0.144(15) -0.012(12) 0.000(12) 0.010(12)
C87 0.140(16) 0.129(15) 0.125(15) -0.018(12) -0.002(12) -0.008(12)
C88 0.071(12) 0.069(12) 0.089(12) -0.016(10) -0.014(10) 0.007(10)
C89 0.056(12) 0.074(12) 0.068(11) -0.009(10) 0.002(10) 0.005(10)
C90 0.057(11) 0.070(12) 0.075(12) -0.004(10) 0.000(10) 0.013(10)
C91 0.072(13) 0.105(13) 0.100(13) -0.007(11) 0.009(11) 0.013(11)
C92 0.075(12) 0.097(13) 0.081(12) 0.010(11) 0.013(10) -0.001(11)
C93 0.101(14) 0.112(14) 0.101(13) 0.009(11) 0.003(11) -0.011(11)
C94 0.089(13) 0.119(14) 0.101(13) 0.026(11) 0.013(11) -0.002(11)
C95 0.106(15) 0.133(15) 0.122(14) -0.006(12) 0.025(12) 0.001(12)
C96 0.098(14) 0.101(13) 0.109(14) 0.004(11) 0.010(11) 0.004(11)
C97 0.027(9) 0.051(10) 0.071(11) 0.003(9) 0.011(9) -0.008(9)
C98 0.043(10) 0.069(11) 0.074(11) 0.007(10) 0.006(9) -0.008(9)
C99 0.053(11) 0.045(10) 0.073(11) 0.007(9) 0.017(9) -0.009(9)
C100 0.035(10) 0.046(10) 0.070(11) -0.004(9) 0.021(9) -0.001(9)
C101 0.030(10) 0.054(10) 0.074(11) 0.005(9) 0.003(9) -0.014(9)
C102 0.070(12) 0.068(11) 0.077(11) 0.004(10) -0.008(10) -0.006(10)
C103 0.055(11) 0.049(10) 0.062(11) 0.006(9) 0.015(9) -0.001(9)
C104 0.039(10) 0.049(10) 0.062(11) 0.003(9) 0.003(9) 0.000(9)
C105 0.046(11) 0.057(11) 0.070(11) -0.001(9) 0.007(9) 0.009(9)
C106 0.030(10) 0.029(9) 0.082(11) -0.002(9) 0.009(9) -0.013(8)
C107 0.059(11) 0.058(11) 0.112(12) -0.017(10) 0.014(10) 0.006(9)
C108 0.065(11) 0.042(10) 0.094(12) -0.021(9) 0.011(10) 0.013(9)
C109 0.066(12) 0.106(13) 0.108(13) -0.007(11) -0.018(10) 0.009(11)
C110 0.060(11) 0.062(11) 0.078(11) -0.012(10) 0.010(10) 0.016(9)
C111 0.040(10) 0.041(10) 0.072(11) -0.008(9) 0.009(9) 0.010(9)
C112 0.033(10) 0.061(11) 0.066(11) -0.001(10) 0.004(9) 0.017(9)
C113 0.034(10) 0.071(11) 0.082(12) 0.012(10) -0.002(9) 0.034(9)
C114 0.046(11) 0.087(12) 0.079(12) 0.012(11) 0.016(10) 0.012(10)
C115 0.045(11) 0.075(12) 0.074(12) 0.000(10) 0.002(9) 0.010(10)
C116 0.074(13) 0.100(13) 0.109(13) 0.004(11) 0.016(11) -0.004(10)
C117 0.083(13) 0.111(13) 0.095(13) 0.022(11) 0.010(11) 0.007(11)
C118 0.060(11) 0.082(12) 0.074(12) 0.003(11) 0.009(10) -0.012(10)
C119 0.078(13) 0.085(12) 0.103(13) 0.010(11) 0.001(11) -0.005(10)
C120 0.056(11) 0.089(12) 0.083(12) 0.015(11) 0.008(10) -0.007(10)
C121 0.029(10) 0.061(11) 0.081(11) 0.009(10) 0.009(9) 0.001(9)
C122 0.017(9) 0.050(10) 0.072(11) 0.000(10) -0.004(9) -0.008(8)
C123 0.019(9) 0.056(10) 0.072(11) 0.007(10) 0.004(8) -0.012(8)
C124 0.035(7) 0.041(7) 0.051(7) 0.002(6) 0.000(6) 0.005(6)
C125 0.028(9) 0.045(10) 0.069(11) 0.008(9) 0.009(9) 0.010(8)
C126 0.032(7) 0.054(7) 0.056(7) -0.002(6) 0.006(6) 0.005(6)
C127 0.019(9) 0.060(10) 0.062(11) 0.011(9) -0.001(8) 0.014(9)
C128 0.033(10) 0.054(11) 0.085(11) 0.010(10) 0.009(9) 0.007(9)
C129 0.059(12) 0.086(12) 0.099(12) 0.006(11) -0.001(10) 0.013(10)
C130 0.069(12) 0.051(11) 0.095(12) -0.002(10) 0.006(10) 0.017(9)
C131 0.087(13) 0.076(12) 0.111(13) 0.004(11) 0.002(11) 0.012(10)
C132 0.095(14) 0.111(14) 0.122(14) -0.009(11) 0.010(11) 0.013(11)
C133 0.147(16) 0.132(15) 0.142(15) -0.011(12) 0.008(12) 0.008(12)
C134 0.079(12) 0.066(11) 0.094(12) -0.013(10) 0.023(10) 0.008(10)
C135 0.054(11) 0.058(11) 0.070(11) 0.001(9) 0.007(9) -0.004(9)
C136 0.030(10) 0.045(10) 0.058(10) -0.001(9) 0.005(9) 0.002(8)
C137 0.032(10) 0.068(11) 0.074(11) 0.003(10) 0.011(9) 0.007(9)
C138 0.049(11) 0.066(11) 0.063(11) 0.003(10) 0.008(9) 0.012(9)
C139 0.053(11) 0.064(11) 0.081(11) 0.007(10) 0.017(10) -0.018(9)
C140 0.046(11) 0.065(11) 0.086(11) 0.032(10) 0.010(9) 0.008(9)
C141 0.088(13) 0.082(12) 0.109(13) 0.017(11) -0.013(11) 0.010(11)
C142 0.065(12) 0.073(12) 0.095(12) 0.037(10) 0.010(10) -0.007(10)
C143 0.058(11) 0.069(11) 0.086(12) 0.004(10) 0.002(10) -0.003(10)
C144 0.036(10) 0.062(11) 0.076(11) 0.016(9) 0.006(9) 0.008(9)
N1A 0.017(8) 0.048(9) 0.077(10) 0.008(8) 0.005(8) 0.005(8)
N2A 0.040(10) 0.085(10) 0.086(10) 0.028(9) 0.012(9) -0.004(9)
O1A 0.021(7) 0.027(7) 0.096(10) 0.011(7) 0.006(7) 0.001(6)
O2A 0.023(8) 0.120(12) 0.101(11) 0.041(10) 0.018(8) -0.003(8)
C1A 0.041(10) 0.033(9) 0.072(11) 0.011(9) 0.003(9) 0.015(8)
C2A 0.019(9) 0.058(10) 0.060(10) 0.003(9) -0.008(8) 0.011(9)
C3A 0.026(9) 0.036(9) 0.065(10) -0.007(9) 0.007(9) -0.003(8)
C4A 0.030(10) 0.046(10) 0.073(11) 0.004(9) -0.003(9) 0.002(8)
C5A 0.053(11) 0.050(10) 0.059(10) 0.011(9) 0.001(9) -0.009(9)
C6A 0.036(10) 0.049(10) 0.064(10) 0.008(9) -0.001(9) 0.013(9)
C7A 0.056(11) 0.078(12) 0.062(11) 0.004(10) 0.001(9) 0.021(10)
C8A 0.034(10) 0.051(10) 0.066(10) 0.010(9) 0.002(9) -0.011(9)
C9A 0.050(11) 0.063(11) 0.066(11) 0.005(10) 0.009(9) 0.009(9)
C10A 0.031(10) 0.073(11) 0.078(11) 0.019(10) -0.002(9) 0.003(9)
C11A 0.043(11) 0.065(11) 0.083(11) 0.016(10) 0.008(9) 0.010(9)
C12A 0.041(10) 0.059(11) 0.080(11) 0.020(10) 0.011(9) 0.003(9)

_geom_special_details            
;
 All esds (except the esd in the dihedral angle between two l.s. planes)
 are estimated using the full covariance matrix.  The cell esds are taken
 into account individually in the estimation of esds in distances, angles
 and torsion angles; correlations between esds in cell parameters are only
 used when they are defined by crystal symmetry.  An approximate (isotropic)
 treatment of cell esds is used for estimating esds involving l.s. planes.
;

loop_
_geom_bond_atom_site_label_1
_geom_bond_atom_site_label_2
_geom_bond_distance
_geom_bond_site_symmetry_2
_geom_bond_publ_flag
N1 C2 1.32(3) . ?
N1 C5 1.34(2) . ?
N1 H1N 0.8800 . ?
N2 C10 1.30(2) . ?
N2 C7 1.42(3) . ?
N2 H2N 0.8800 . ?
N3 C12 1.34(2) . ?
N3 C15 1.44(2) . ?
N3 H3N 0.8800 . ?
N4 C20 1.34(3) . ?
N4 C17 1.38(2) . ?
N4 H4N 0.8800 . ?
N5 C26 1.35(3) . ?
N5 C29 1.47(4) . ?
N5 H5N 0.8800 . ?
N6 C34 1.382(7) . ?
N6 C31 1.383(7) . ?
N6 H6N 0.8800 . ?
N7 C39 1.35(3) . ?
N7 C36 1.44(3) . ?
N7 H7N 0.8800 . ?
N8 C41 1.26(3) . ?
N8 C44 1.51(3) . ?
N8 H8N 0.8800 . ?
N9 C57 1.29(3) . ?
N9 C58 1.448(13) . ?
N9 C58' 1.461(13) . ?
N10 C64 1.34(2) . ?
N10 C63' 1.469(13) . ?
N10 C63 1.478(13) . ?
N11 C81 1.25(2) . ?
N11 C82 1.44(2) . ?
N12 C88 1.35(2) . ?
N12 C87 1.52(2) . ?
N13 C105 1.28(2) . ?
N13 C106 1.450(19) . ?
N14 C112 1.23(2) . ?
N14 C111 1.49(2) . ?
N15 C129 1.31(3) . ?
N15 C130 1.48(2) . ?
N16 C136 1.236(19) . ?
N16 C135 1.56(2) . ?
C1 C2 1.516(7) . ?
C1 C20 1.516(7) . ?
C1 C49 1.53(3) . ?
C1 C21 1.58(3) . ?
C2 C3 1.40(3) . ?
C3 C4 1.44(4) . ?
C3 H3 0.9500 . ?
C4 C5 1.36(3) . ?
C4 H4A 0.9500 . ?
C5 C6 1.518(7) . ?
C6 C7 1.43(3) . ?
C6 C73 1.54(3) . ?
C6 C22 1.523(7) . ?
C7 C8 1.28(2) . ?
C8 C9 1.39(3) . ?
C8 H8 0.9500 . ?
C9 C10 1.37(3) . ?
C9 H9 0.9500 . ?
C10 C11 1.53(3) . ?
C11 C23 1.52(3) . ?
C11 C12 1.53(3) . ?
C11 C97 1.59(3) . ?
C12 C13 1.36(2) . ?
C13 C14 1.44(3) . ?
C13 H13 0.9500 . ?
C14 C15 1.31(3) . ?
C14 H14 0.9500 . ?
C15 C16 1.54(3) . ?
C16 C17 1.518(7) . ?
C16 C24 1.524(7) . ?
C16 C121 1.56(3) . ?
C17 C18 1.37(3) . ?
C18 C19 1.35(3) . ?
C18 H18 0.9500 . ?
C19 C20 1.37(3) . ?
C19 H19 0.9500 . ?
C21 H21A 0.9800 . ?
C21 H21B 0.9800 . ?
C21 H21C 0.9800 . ?
C22 H22A 0.9800 . ?
C22 H22B 0.9800 . ?
C22 H22C 0.9800 . ?
C23 H23A 0.9800 . ?
C23 H23B 0.9800 . ?
C23 H23C 0.9800 . ?
C24 H24A 0.9800 . ?
C24 H24B 0.9800 . ?
C24 H24C 0.9800 . ?
C25 C26 1.47(4) . ?
C25 C44 1.516(7) . ?
C25 C70 1.525(7) . ?
C25 C45 1.53(4) . ?
C26 C27 1.35(3) . ?
C27 C28 1.30(4) . ?
C27 H27 0.9500 . ?
C28 C29 1.46(4) . ?
C28 H28 0.9500 . ?
C29 C30 1.43(4) . ?
C30 C94 1.54(3) . ?
C30 C31 1.53(4) . ?
C30 C46 1.52(3) . ?
C31 C32 1.50(4) . ?
C32 C33 1.34(4) . ?
C32 H32 0.9500 . ?
C33 C34 1.40(3) . ?
C33 H33 0.9500 . ?
C34 C35 1.49(3) . ?
C35 C118 1.46(3) . ?
C35 C36 1.48(3) . ?
C35 C47 1.57(3) . ?
C36 C37 1.33(3) . ?
C37 C38 1.41(3) . ?
C37 H37 0.9500 . ?
C38 C39 1.39(3) . ?
C38 H38 0.9500 . ?
C39 C40 1.52(3) . ?
C40 C142 1.48(3) . ?
C40 C41 1.59(4) . ?
C40 C48 1.62(3) . ?
C41 C42 1.48(4) . ?
C42 C43 1.39(4) . ?
C42 H42 0.9500 . ?
C43 C44 1.37(4) . ?
C43 H43 0.9500 . ?
C45 H45A 0.9800 . ?
C45 H45B 0.9800 . ?
C45 H45C 0.9800 . ?
C46 H46A 0.9800 . ?
C46 H46B 0.9800 . ?
C46 H46C 0.9800 . ?
C47 H47A 0.9800 . ?
C47 H47B 0.9800 . ?
C47 H47C 0.9800 . ?
C48 H48A 0.9800 . ?
C48 H48B 0.9800 . ?
C48 H48C 0.9800 . ?
C49 C54 1.39(3) . ?
C49 C50 1.52(3) . ?
C50 C51 1.28(3) . ?
C50 H50 0.9500 . ?
C51 C52 1.39(3) . ?
C51 H51 0.9500 . ?
C52 C55 1.37(3) . ?
C52 C53 1.45(3) . ?
C53 C54 1.26(2) . ?
C53 H53 0.9500 . ?
C54 H54 0.9500 . ?
C55 C56 1.19(3) . ?
C56 C57 1.39(3) . ?
C57 H57 0.9500 . ?
C58 C59 1.519(7) . ?
C58 C63 1.71(5) . ?
C58 H58 1.0000 . ?
C59 C60 1.526(7) . ?
C59 H59A 0.9900 . ?
C59 H59B 0.9900 . ?
C60 C61 1.524(7) . ?
C60 H60A 0.9900 . ?
C60 H60B 0.9900 . ?
C61 C62 1.519(7) . ?
C61 C63 2.015(5) . ?
C61 H61A 0.9900 . ?
C61 H61B 0.9900 . ?
C62 C63 1.518(7) . ?
C62 H62A 0.9900 . ?
C62 H62B 0.9900 . ?
C63 H63 1.0000 . ?
C58' C59' 1.516(7) . ?
C58' C63' 1.516(7) . ?
C58' H58' 1.0000 . ?
C59' C60' 1.522(7) . ?
C59' H59C 0.9900 . ?
C59' H59D 0.9900 . ?
C60' C61' 1.519(7) . ?
C60' H60C 0.9900 . ?
C60' H60D 0.9900 . ?
C61' C62' 1.518(7) . ?
C61' H61C 0.9900 . ?
C61' H61D 0.9900 . ?
C62' C63' 1.513(7) . ?
C62' H62C 0.9900 . ?
C62' H62D 0.9900 . ?
C63' H63' 1.0000 . ?
C64 C65 1.44(3) . ?
C64 H64 0.9500 . ?
C65 C66 1.19(3) . ?
C66 C67 1.38(3) . ?
C67 C72 1.26(3) . ?
C67 C68 1.43(3) . ?
C68 C69 1.53(3) . ?
C68 H68 0.9500 . ?
C69 C70 1.37(3) . ?
C69 H69 0.9500 . ?
C70 C71 1.39(3) . ?
C71 C72 1.53(3) . ?
C71 H71 0.9500 . ?
C72 H72 0.9500 . ?
C73 C78 1.34(3) . ?
C73 C74 1.44(3) . ?
C74 C75 1.38(2) . ?
C74 H74 0.9500 . ?
C75 C76 1.32(2) . ?
C75 H75 0.9500 . ?
C76 C77 1.42(3) . ?
C76 C79 1.44(3) . ?
C77 C78 1.45(3) . ?
C77 H77 0.9500 . ?
C78 H78 0.9500 . ?
C79 C80 1.20(2) . ?
C80 C81 1.45(3) . ?
C81 H81 0.9500 . ?
C82 C87 1.533(12) . ?
C82 C83 1.539(12) . ?
C82 H82 1.0000 . ?
C83 C84 1.531(12) . ?
C83 H83A 0.9900 . ?
C83 H83B 0.9900 . ?
C84 C85 1.521(12) . ?
C84 H84A 0.9900 . ?
C84 H84B 0.9900 . ?
C85 C86 1.535(12) . ?
C85 H85A 0.9900 . ?
C85 H85B 0.9900 . ?
C86 C87 1.522(12) . ?
C86 H86A 0.9900 . ?
C86 H86B 0.9900 . ?
C87 H87 1.0000 . ?
C88 C89 1.35(3) . ?
C88 H88 0.9500 . ?
C89 C90 1.19(3) . ?
C90 C91 1.46(3) . ?
C91 C92 1.39(3) . ?
C91 C96 1.53(4) . ?
C92 C93 1.35(3) . ?
C92 H92 0.9500 . ?
C93 C94 1.41(3) . ?
C93 H93 0.9500 . ?
C94 C95 1.52(4) . ?
C95 C96 1.29(3) . ?
C95 H95 0.9500 . ?
C96 H96 0.9500 . ?
C97 C102 1.36(3) . ?
C97 C98 1.47(3) . ?
C98 C99 1.37(2) . ?
C98 H98 0.9500 . ?
C99 C100 1.36(3) . ?
C99 H99 0.9500 . ?
C100 C103 1.39(3) . ?
C100 C101 1.44(3) . ?
C101 C102 1.43(2) . ?
C101 H101 0.9500 . ?
C102 H102 0.9500 . ?
C103 C104 1.19(2) . ?
C104 C105 1.46(3) . ?
C105 H105 0.9500 . ?
C106 C107 1.518(11) . ?
C106 C111 1.529(11) . ?
C106 H106 1.0000 . ?
C107 C108 1.516(11) . ?
C107 H10C 0.9900 . ?
C107 H10D 0.9900 . ?
C108 C109 1.532(12) . ?
C108 H10E 0.9900 . ?
C108 H10F 0.9900 . ?
C109 C110 1.536(12) . ?
C109 H10G 0.9900 . ?
C109 H10H 0.9900 . ?
C110 C111 1.512(11) . ?
C110 H11A 0.9900 . ?
C110 H11B 0.9900 . ?
C111 H111 1.0000 . ?
C112 C113 1.47(3) . ?
C112 H112 0.9500 . ?
C113 C114 1.16(3) . ?
C114 C115 1.39(3) . ?
C115 C120 1.29(3) . ?
C115 C116 1.40(3) . ?
C116 C117 1.41(3) . ?
C116 H116 0.9500 . ?
C117 C118 1.35(3) . ?
C117 H117 0.9500 . ?
C118 C119 1.43(3) . ?
C119 C120 1.45(3) . ?
C119 H119 0.9500 . ?
C120 H120 0.9500 . ?
C121 C122 1.33(2) . ?
C121 C126 1.46(3) . ?
C122 C123 1.35(2) . ?
C122 H122 0.9500 . ?
C123 C124 1.43(2) . ?
C123 H123 0.9500 . ?
C124 C125 1.32(2) . ?
C124 C127 1.47(3) . ?
C125 C126 1.38(2) . ?
C125 H125 0.9500 . ?
C126 H126 0.9500 . ?
C127 C128 1.16(2) . ?
C128 C129 1.49(3) . ?
C129 H129 0.9500 . ?
C130 C135 1.53(3) . ?
C130 C131 1.61(3) . ?
C130 H130 1.0000 . ?
C131 C132 1.46(3) . ?
C131 H13A 0.9900 . ?
C131 H13B 0.9900 . ?
C132 C133 1.55(4) . ?
C132 H13C 0.9900 . ?
C132 H13D 0.9900 . ?
C133 C134 1.52(3) . ?
C133 H13E 0.9900 . ?
C133 H13F 0.9900 . ?
C134 C135 1.52(3) . ?
C134 H13G 0.9900 . ?
C134 H13H 0.9900 . ?
C135 H135 1.0000 . ?
C136 C137 1.48(3) . ?
C136 H136 0.9500 . ?
C137 C138 1.12(2) . ?
C138 C139 1.54(3) . ?
C139 C144 1.37(3) . ?
C139 C140 1.38(3) . ?
C140 C141 1.40(3) . ?
C140 H140 0.9500 . ?
C141 C142 1.36(3) . ?
C141 H141 0.9500 . ?
C142 C143 1.37(3) . ?
C143 C144 1.41(2) . ?
C143 H143 0.9500 . ?
C144 H144 0.9500 . ?
N1A O1A 1.319(16) . ?
N1A C1A 1.34(2) . ?
N1A C5A 1.40(2) . ?
N2A C10A 1.34(2) . ?
N2A O2A 1.371(19) . ?
N2A C11A 1.36(3) . ?
C1A C2A 1.40(2) . ?
C1A H1A 0.9500 . ?
C2A C3A 1.41(2) . ?
C2A H2A 0.9500 . ?
C3A C4A 1.38(2) . ?
C3A C6A 1.42(3) . ?
C4A C5A 1.37(2) . ?
C4A H4A2 0.9500 . ?
C5A H5A 0.9500 . ?
C6A C7A 1.23(3) . ?
C7A C8A 1.41(3) . ?
C8A C12A 1.41(3) . ?
C8A C9A 1.43(3) . ?
C9A C10A 1.32(2) . ?
C9A H9A 0.9500 . ?
C10A H10I 0.9500 . ?
C11A C12A 1.35(2) . ?
C11A H11E 0.9500 . ?
C12A H12C 0.9500 . ?
C1S C2S 1.3900 . ?
C1S C6S 1.3900 . ?
C1S C7S 1.505(8) . ?
C2S C3S 1.3900 . ?
C2S H2S 0.9500 . ?
C3S C4S 1.3900 . ?
C3S H3S 0.9500 . ?
C4S C5S 1.3900 . ?
C4S C8S 1.502(8) . ?
C5S C6S 1.3900 . ?
C5S H5S 0.9500 . ?
C6S H6S 0.9500 . ?
C7S H7SA 0.9800 . ?
C7S H7SB 0.9800 . ?
C7S H7SC 0.9800 . ?
C8S H8SA 0.9800 . ?
C8S H8SB 0.9800 . ?
C8S H8SC 0.9800 . ?
C1S' C2S' 1.390(6) . ?
C1S' C6S' 1.391(6) . ?
C1S' C7S' 1.506(11) . ?
C2S' C3S' 1.389(6) . ?
C2S' H2S' 0.9500 . ?
C3S' C4S' 1.392(6) . ?
C3S' H3S' 0.9500 . ?
C4S' C5S' 1.390(6) . ?
C4S' C8S' 1.501(10) . ?
C5S' C6S' 1.389(6) . ?
C5S' H5S' 0.9500 . ?
C6S' H6S' 0.9500 . ?
C7S' H7SD 0.9800 . ?
C7S' H7SE 0.9800 . ?
C7S' H7SF 0.9800 . ?
C8S' H8SD 0.9800 . ?
C8S' H8SE 0.9800 . ?
C8S' H8SF 0.9800 . ?
C1T C6T 1.3913 . ?
C1T C2T 1.3936 . ?
C1T C7T 1.5051 . ?
C2T C3T 1.3920 . ?
C2T H2T 0.9500 . ?
C3T C4T 1.3918 . ?
C3T H3T 0.9500 . ?
C4T C5T 1.3928 . ?
C4T C8T 1.4961 . ?
C5T C6T 1.3862 . ?
C5T H5T 0.9500 . ?
C6T H6T 0.9500 . ?
C7T H7TA 0.9800 . ?
C7T H7TB 0.9800 . ?
C7T H7TC 0.9800 . ?
C8T H8TA 0.9800 . ?
C8T H8TB 0.9800 . ?
C8T H8TC 0.9800 . ?
C1U C2U 1.390(6) . ?
C1U C6U 1.391(6) . ?
C1U C7U 1.505(11) . ?
C2U C3U 1.391(7) . ?
C2U H2U 0.9500 . ?
C3U C4U 1.392(6) . ?
C3U H3U 0.9500 . ?
C4U C5U 1.389(6) . ?
C4U C8U 1.500(11) . ?
C5U C6U 1.389(7) . ?
C5U H5U 0.9500 . ?
C6U H6U 0.9500 . ?
C7U H7UA 0.9800 . ?
C7U H7UB 0.9800 . ?
C7U H7UC 0.9800 . ?
C8U H8UA 0.9800 . ?
C8U H8UB 0.9800 . ?
C8U H8UC 0.9800 . ?
C1V C2V 1.389(6) . ?
C1V C6V 1.389(6) . ?
C1V C7V 1.504(10) . ?
C2V C3V 1.390(6) . ?
C2V H2V 0.9500 . ?
C3V C4V 1.391(6) . ?
C3V H3V 0.9500 . ?
C4V C5V 1.388(6) . ?
C4V C8V 1.501(10) . ?
C5V C6V 1.388(6) . ?
C5V H5V 0.9500 . ?
C6V H6V 0.9500 . ?
C7V H7V1 0.9800 . ?
C7V H7V2 0.9800 . ?
C7V H7V3 0.9800 . ?
C8V H8V1 0.9800 . ?
C8V H8V2 0.9800 . ?
C8V H8V3 0.9800 . ?
C1W C2W 1.389(6) . ?
C1W C6W 1.389(6) . ?
C1W C7W 1.504(10) . ?
C2W C3W 1.389(6) . ?
C2W H2W 0.9500 . ?
C3W C4W 1.390(6) . ?
C3W H3W 0.9500 . ?
C4W C5W 1.389(6) . ?
C4W C8W 1.501(10) . ?
C5W C6W 1.389(6) . ?
C5W H5W 0.9500 . ?
C6W H6W 0.9500 . ?
C7W H7W1 0.9800 . ?
C7W H7W2 0.9800 . ?
C7W H7W3 0.9800 . ?
C8W H8W1 0.9800 . ?
C8W H8W2 0.9800 . ?
C8W H8W3 0.9800 . ?
O1W H1WO 0.8501 . ?
O1W H2WO 0.8500 . ?

loop_
_geom_angle_atom_site_label_1
_geom_angle_atom_site_label_2
_geom_angle_atom_site_label_3
_geom_angle
_geom_angle_site_symmetry_1
_geom_angle_site_symmetry_3
_geom_angle_publ_flag
C2 N1 C5 114.2(19) . . ?
C2 N1 H1N 122.9 . . ?
C5 N1 H1N 122.9 . . ?
C10 N2 C7 111(2) . . ?
C10 N2 H2N 124.4 . . ?
C7 N2 H2N 124.4 . . ?
C12 N3 C15 106.8(17) . . ?
C12 N3 H3N 126.6 . . ?
C15 N3 H3N 126.6 . . ?
C20 N4 C17 111.9(18) . . ?
C20 N4 H4N 124.1 . . ?
C17 N4 H4N 124.1 . . ?
C26 N5 C29 113(3) . . ?
C26 N5 H5N 123.7 . . ?
C29 N5 H5N 123.7 . . ?
C34 N6 C31 113(2) . . ?
C34 N6 H6N 123.5 . . ?
C31 N6 H6N 123.5 . . ?
C39 N7 C36 111(2) . . ?
C39 N7 H7N 124.6 . . ?
C36 N7 H7N 124.6 . . ?
C41 N8 C44 114(3) . . ?
C41 N8 H8N 123.0 . . ?
C44 N8 H8N 123.0 . . ?
C57 N9 C58 118(2) . . ?
C57 N9 C58' 119(2) . . ?
C64 N10 C63' 118(2) . . ?
C64 N10 C63 125(2) . . ?
C81 N11 C82 119(2) . . ?
C88 N12 C87 121(2) . . ?
C105 N13 C106 121.4(16) . . ?
C112 N14 C111 116.7(18) . . ?
C129 N15 C130 116.6(19) . . ?
C136 N16 C135 119.0(16) . . ?
C2 C1 C20 111(2) . . ?
C2 C1 C49 114.2(19) . . ?
C20 C1 C49 104.4(19) . . ?
C2 C1 C21 112(2) . . ?
C20 C1 C21 109(2) . . ?
C49 C1 C21 106.2(18) . . ?
N1 C2 C3 106(2) . . ?
N1 C2 C1 126(2) . . ?
C3 C2 C1 127(3) . . ?
C2 C3 C4 105(2) . . ?
C2 C3 H3 127.3 . . ?
C4 C3 H3 127.3 . . ?
C5 C4 C3 108(3) . . ?
C5 C4 H4A 126.0 . . ?
C3 C4 H4A 126.0 . . ?
N1 C5 C4 106(2) . . ?
N1 C5 C6 126.5(18) . . ?
C4 C5 C6 127(2) . . ?
C7 C6 C5 111.6(18) . . ?
C7 C6 C73 115.1(17) . . ?
C5 C6 C73 108.3(17) . . ?
C7 C6 C22 109.1(19) . . ?
C5 C6 C22 106.2(18) . . ?
C73 C6 C22 106.0(17) . . ?
C8 C7 N2 103(2) . . ?
C8 C7 C6 137(2) . . ?
N2 C7 C6 120(2) . . ?
C7 C8 C9 114(2) . . ?
C7 C8 H8 123.2 . . ?
C9 C8 H8 123.2 . . ?
C10 C9 C8 104(2) . . ?
C10 C9 H9 127.9 . . ?
C8 C9 H9 127.9 . . ?
N2 C10 C9 108(2) . . ?
N2 C10 C11 126(2) . . ?
C9 C10 C11 126(2) . . ?
C23 C11 C12 113.1(19) . . ?
C23 C11 C10 111(2) . . ?
C12 C11 C10 110.2(18) . . ?
C23 C11 C97 107.5(18) . . ?
C12 C11 C97 109.0(17) . . ?
C10 C11 C97 105.6(16) . . ?
N3 C12 C13 110(2) . . ?
N3 C12 C11 125.9(19) . . ?
C13 C12 C11 124(2) . . ?
C12 C13 C14 106(2) . . ?
C12 C13 H13 127.0 . . ?
C14 C13 H13 127.0 . . ?
C15 C14 C13 108(2) . . ?
C15 C14 H14 125.8 . . ?
C13 C14 H14 125.8 . . ?
C14 C15 N3 108(2) . . ?
C14 C15 C16 133(2) . . ?
N3 C15 C16 118.4(18) . . ?
C17 C16 C24 108.6(17) . . ?
C17 C16 C15 110.8(18) . . ?
C24 C16 C15 105.4(17) . . ?
C17 C16 C121 108.4(17) . . ?
C24 C16 C121 109.4(17) . . ?
C15 C16 C121 114.0(17) . . ?
N4 C17 C18 103.5(19) . . ?
N4 C17 C16 122.4(17) . . ?
C18 C17 C16 133(2) . . ?
C19 C18 C17 110(2) . . ?
C19 C18 H18 124.9 . . ?
C17 C18 H18 124.9 . . ?
C18 C19 C20 108(2) . . ?
C18 C19 H19 125.9 . . ?
C20 C19 H19 125.9 . . ?
N4 C20 C19 106(2) . . ?
N4 C20 C1 122(2) . . ?
C19 C20 C1 132(3) . . ?
C1 C21 H21A 109.5 . . ?
C1 C21 H21B 109.5 . . ?
H21A C21 H21B 109.5 . . ?
C1 C21 H21C 109.5 . . ?
H21A C21 H21C 109.5 . . ?
H21B C21 H21C 109.5 . . ?
C6 C22 H22A 109.5 . . ?
C6 C22 H22B 109.5 . . ?
H22A C22 H22B 109.5 . . ?
C6 C22 H22C 109.5 . . ?
H22A C22 H22C 109.5 . . ?
H22B C22 H22C 109.5 . . ?
C11 C23 H23A 109.5 . . ?
C11 C23 H23B 109.5 . . ?
H23A C23 H23B 109.5 . . ?
C11 C23 H23C 109.5 . . ?
H23A C23 H23C 109.5 . . ?
H23B C23 H23C 109.5 . . ?
C16 C24 H24A 109.5 . . ?
C16 C24 H24B 109.5 . . ?
H24A C24 H24B 109.5 . . ?
C16 C24 H24C 109.5 . . ?
H24A C24 H24C 109.5 . . ?
H24B C24 H24C 109.5 . . ?
C26 C25 C44 113(3) . . ?
C26 C25 C70 115(2) . . ?
C44 C25 C70 108(2) . . ?
C26 C25 C45 106(2) . . ?
C44 C25 C45 103(2) . . ?
C70 C25 C45 112(2) . . ?
C27 C26 N5 101(3) . . ?
C27 C26 C25 136(3) . . ?
N5 C26 C25 122(3) . . ?
C28 C27 C26 119(3) . . ?
C28 C27 H27 120.4 . . ?
C26 C27 H27 120.4 . . ?
C27 C28 C29 105(3) . . ?
C27 C28 H28 127.7 . . ?
C29 C28 H28 127.7 . . ?
C30 C29 C28 131(4) . . ?
C30 C29 N5 127(3) . . ?
C28 C29 N5 101(3) . . ?
C29 C30 C94 112(3) . . ?
C29 C30 C31 109(3) . . ?
C94 C30 C31 102(2) . . ?
C29 C30 C46 113(3) . . ?
C94 C30 C46 109(2) . . ?
C31 C30 C46 112(2) . . ?
N6 C31 C32 102(2) . . ?
N6 C31 C30 128(3) . . ?
C32 C31 C30 129(2) . . ?
C33 C32 C31 109(2) . . ?
C33 C32 H32 125.7 . . ?
C31 C32 H32 125.7 . . ?
C32 C33 C34 110(3) . . ?
C32 C33 H33 124.9 . . ?
C34 C33 H33 124.9 . . ?
N6 C34 C33 106(2) . . ?
N6 C34 C35 119(2) . . ?
C33 C34 C35 134(3) . . ?
C118 C35 C36 114(2) . . ?
C118 C35 C34 116(2) . . ?
C36 C35 C34 106(3) . . ?
C118 C35 C47 108(2) . . ?
C36 C35 C47 108(2) . . ?
C34 C35 C47 104(2) . . ?
C37 C36 N7 99(3) . . ?
C37 C36 C35 138(3) . . ?
N7 C36 C35 120(2) . . ?
C36 C37 C38 119(3) . . ?
C36 C37 H37 120.3 . . ?
C38 C37 H37 120.3 . . ?
C39 C38 C37 99(3) . . ?
C39 C38 H38 130.5 . . ?
C37 C38 H38 130.5 . . ?
N7 C39 C38 111(3) . . ?
N7 C39 C40 122(2) . . ?
C38 C39 C40 127(3) . . ?
C142 C40 C39 115(2) . . ?
C142 C40 C41 105(2) . . ?
C39 C40 C41 112(2) . . ?
C142 C40 C48 107(2) . . ?
C39 C40 C48 111(2) . . ?
C41 C40 C48 105(2) . . ?
N8 C41 C42 110(3) . . ?
N8 C41 C40 121(3) . . ?
C42 C41 C40 128(3) . . ?
C43 C42 C41 99(3) . . ?
C43 C42 H42 130.5 . . ?
C41 C42 H42 130.5 . . ?
C44 C43 C42 120(4) . . ?
C44 C43 H43 119.9 . . ?
C42 C43 H43 119.9 . . ?
C43 C44 C25 141(3) . . ?
C43 C44 N8 96(3) . . ?
C25 C44 N8 123(3) . . ?
C25 C45 H45A 109.5 . . ?
C25 C45 H45B 109.5 . . ?
H45A C45 H45B 109.5 . . ?
C25 C45 H45C 109.5 . . ?
H45A C45 H45C 109.5 . . ?
H45B C45 H45C 109.5 . . ?
C30 C46 H46A 109.5 . . ?
C30 C46 H46B 109.5 . . ?
H46A C46 H46B 109.5 . . ?
C30 C46 H46C 109.5 . . ?
H46A C46 H46C 109.5 . . ?
H46B C46 H46C 109.5 . . ?
C35 C47 H47A 109.5 . . ?
C35 C47 H47B 109.5 . . ?
H47A C47 H47B 109.5 . . ?
C35 C47 H47C 109.5 . . ?
H47A C47 H47C 109.5 . . ?
H47B C47 H47C 109.5 . . ?
C40 C48 H48A 109.5 . . ?
C40 C48 H48B 109.5 . . ?
H48A C48 H48B 109.5 . . ?
C40 C48 H48C 109.5 . . ?
H48A C48 H48C 109.5 . . ?
H48B C48 H48C 109.5 . . ?
C54 C49 C50 108(2) . . ?
C54 C49 C1 126(2) . . ?
C50 C49 C1 125(2) . . ?
C51 C50 C49 127(3) . . ?
C51 C50 H50 116.7 . . ?
C49 C50 H50 116.7 . . ?
C50 C51 C52 120(3) . . ?
C50 C51 H51 119.8 . . ?
C52 C51 H51 119.8 . . ?
C55 C52 C51 124(2) . . ?
C55 C52 C53 121(2) . . ?
C51 C52 C53 115(2) . . ?
C54 C53 C52 123(2) . . ?
C54 C53 H53 118.6 . . ?
C52 C53 H53 118.6 . . ?
C53 C54 C49 127(3) . . ?
C53 C54 H54 116.6 . . ?
C49 C54 H54 116.6 . . ?
C56 C55 C52 176(3) . . ?
C55 C56 C57 177(2) . . ?
N9 C57 C56 127(2) . . ?
N9 C57 H57 116.5 . . ?
C56 C57 H57 116.5 . . ?
N9 C58 C59 101(3) . . ?
N9 C58 C63 111(4) . . ?
C59 C58 C63 101(2) . . ?
N9 C58 H58 114.1 . . ?
C59 C58 H58 114.1 . . ?
C63 C58 H58 114.1 . . ?
C58 C59 C60 110.2(7) . . ?
C58 C59 H59A 109.6 . . ?
C60 C59 H59A 109.6 . . ?
C58 C59 H59B 109.6 . . ?
C60 C59 H59B 109.6 . . ?
H59A C59 H59B 108.1 . . ?
C61 C60 C59 109.6(7) . . ?
C61 C60 H60A 109.8 . . ?
C59 C60 H60A 109.8 . . ?
C61 C60 H60B 109.8 . . ?
C59 C60 H60B 109.8 . . ?
H60A C60 H60B 108.2 . . ?
C62 C61 C60 110.4(7) . . ?
C62 C61 C63 48.4(3) . . ?
C60 C61 C63 99.9(5) . . ?
C62 C61 H61A 109.6 . . ?
C60 C61 H61A 109.6 . . ?
C63 C61 H61A 69.4 . . ?
C62 C61 H61B 109.6 . . ?
C60 C61 H61B 109.6 . . ?
C63 C61 H61B 148.9 . . ?
H61A C61 H61B 108.1 . . ?
C63 C62 C61 83.1(4) . . ?
C63 C62 H62A 114.8 . . ?
C61 C62 H62A 114.8 . . ?
C63 C62 H62B 114.8 . . ?
C61 C62 H62B 114.8 . . ?
H62A C62 H62B 111.9 . . ?
N10 C63 C62 104(3) . . ?
N10 C63 C58 100(3) . . ?
C62 C63 C58 101(2) . . ?
N10 C63 C61 151(2) . . ?
C62 C63 C61 48.5(3) . . ?
C58 C63 C61 96.7(8) . . ?
N10 C63 H63 116.3 . . ?
C62 C63 H63 116.2 . . ?
C58 C63 H63 116.3 . . ?
C61 C63 H63 76.5 . . ?
N9 C58' C59' 109(3) . . ?
N9 C58' C63' 114(3) . . ?
C59' C58' C63' 111.2(7) . . ?
N9 C58' H58' 107.6 . . ?
C59' C58' H58' 107.6 . . ?
C63' C58' H58' 107.6 . . ?
C58' C59' C60' 110.8(7) . . ?
C58' C59' H59C 109.5 . . ?
C60' C59' H59C 109.5 . . ?
C58' C59' H59D 109.5 . . ?
C60' C59' H59D 109.5 . . ?
H59C C59' H59D 108.1 . . ?
C61' C60' C59' 110.3(7) . . ?
C61' C60' H60C 109.6 . . ?
C59' C60' H60C 109.6 . . ?
C61' C60' H60D 109.6 . . ?
C59' C60' H60D 109.6 . . ?
H60C C60' H60D 108.1 . . ?
C62' C61' C60' 110.7(7) . . ?
C62' C61' H61C 109.5 . . ?
C60' C61' H61C 109.5 . . ?
C62' C61' H61D 109.5 . . ?
C60' C61' H61D 109.5 . . ?
H61C C61' H61D 108.1 . . ?
C63' C62' C61' 111.8(7) . . ?
C63' C62' H62C 109.3 . . ?
C61' C62' H62C 109.3 . . ?
C63' C62' H62D 109.3 . . ?
C61' C62' H62D 109.3 . . ?
H62C C62' H62D 107.9 . . ?
N10 C63' C62' 100(2) . . ?
N10 C63' C58' 99(3) . . ?
C62' C63' C58' 111.7(7) . . ?
N10 C63' H63' 114.7 . . ?
C62' C63' H63' 114.7 . . ?
C58' C63' H63' 114.7 . . ?
N10 C64 C65 128(2) . . ?
N10 C64 H64 116.2 . . ?
C65 C64 H64 116.2 . . ?
C66 C65 C64 177(3) . . ?
C65 C66 C67 176(3) . . ?
C72 C67 C66 116(3) . . ?
C72 C67 C68 125(3) . . ?
C66 C67 C68 118(2) . . ?
C67 C68 C69 121(2) . . ?
C67 C68 H68 119.6 . . ?
C69 C68 H68 119.6 . . ?
C70 C69 C68 113(3) . . ?
C70 C69 H69 123.5 . . ?
C68 C69 H69 123.5 . . ?
C69 C70 C71 123(2) . . ?
C69 C70 C25 121(3) . . ?
C71 C70 C25 116(2) . . ?
C70 C71 C72 121(3) . . ?
C70 C71 H71 119.4 . . ?
C72 C71 H71 119.4 . . ?
C67 C72 C71 115(3) . . ?
C67 C72 H72 122.5 . . ?
C71 C72 H72 122.5 . . ?
C78 C73 C74 117(2) . . ?
C78 C73 C6 126(2) . . ?
C74 C73 C6 117(2) . . ?
C75 C74 C73 120(2) . . ?
C75 C74 H74 120.2 . . ?
C73 C74 H74 120.2 . . ?
C76 C75 C74 122(2) . . ?
C76 C75 H75 118.9 . . ?
C74 C75 H75 118.9 . . ?
C75 C76 C77 122(2) . . ?
C75 C76 C79 125(2) . . ?
C77 C76 C79 113(2) . . ?
C76 C77 C78 115(2) . . ?
C76 C77 H77 122.5 . . ?
C78 C77 H77 122.5 . . ?
C73 C78 C77 124(2) . . ?
C73 C78 H78 118.0 . . ?
C77 C78 H78 118.0 . . ?
C80 C79 C76 177(2) . . ?
C79 C80 C81 176(2) . . ?
N11 C81 C80 127(2) . . ?
N11 C81 H81 116.3 . . ?
C80 C81 H81 116.3 . . ?
N11 C82 C87 107.6(17) . . ?
N11 C82 C83 107.1(17) . . ?
C87 C82 C83 108.1(11) . . ?
N11 C82 H82 111.3 . . ?
C87 C82 H82 111.3 . . ?
C83 C82 H82 111.3 . . ?
C84 C83 C82 108.3(11) . . ?
C84 C83 H83A 110.0 . . ?
C82 C83 H83A 110.0 . . ?
C84 C83 H83B 110.0 . . ?
C82 C83 H83B 110.0 . . ?
H83A C83 H83B 108.4 . . ?
C85 C84 C83 110.2(11) . . ?
C85 C84 H84A 109.6 . . ?
C83 C84 H84A 109.6 . . ?
C85 C84 H84B 109.6 . . ?
C83 C84 H84B 109.6 . . ?
H84A C84 H84B 108.1 . . ?
C84 C85 C86 109.6(11) . . ?
C84 C85 H85A 109.8 . . ?
C86 C85 H85A 109.8 . . ?
C84 C85 H85B 109.8 . . ?
C86 C85 H85B 109.8 . . ?
H85A C85 H85B 108.2 . . ?
C87 C86 C85 109.9(11) . . ?
C87 C86 H86A 109.7 . . ?
C85 C86 H86A 109.7 . . ?
C87 C86 H86B 109.7 . . ?
C85 C86 H86B 109.7 . . ?
H86A C86 H86B 108.2 . . ?
C86 C87 N12 103.9(18) . . ?
C86 C87 C82 109.7(11) . . ?
N12 C87 C82 107.3(17) . . ?
C86 C87 H87 111.8 . . ?
N12 C87 H87 111.8 . . ?
C82 C87 H87 111.8 . . ?
N12 C88 C89 123(2) . . ?
N12 C88 H88 118.6 . . ?
C89 C88 H88 118.6 . . ?
C90 C89 C88 172(2) . . ?
C89 C90 C91 178(2) . . ?
C92 C91 C90 128(2) . . ?
C92 C91 C96 117(3) . . ?
C90 C91 C96 116(2) . . ?
C93 C92 C91 125(3) . . ?
C93 C92 H92 117.5 . . ?
C91 C92 H92 117.5 . . ?
C92 C93 C94 122(3) . . ?
C92 C93 H93 118.9 . . ?
C94 C93 H93 118.9 . . ?
C93 C94 C95 110(3) . . ?
C93 C94 C30 123(3) . . ?
C95 C94 C30 123(3) . . ?
C96 C95 C94 130(3) . . ?
C96 C95 H95 115.2 . . ?
C94 C95 H95 115.2 . . ?
C95 C96 C91 115(3) . . ?
C95 C96 H96 122.7 . . ?
C91 C96 H96 122.7 . . ?
C102 C97 C98 118.5(19) . . ?
C102 C97 C11 121.2(19) . . ?
C98 C97 C11 120.0(17) . . ?
C99 C98 C97 119.3(19) . . ?
C99 C98 H98 120.3 . . ?
C97 C98 H98 120.3 . . ?
C98 C99 C100 123(2) . . ?
C98 C99 H99 118.4 . . ?
C100 C99 H99 118.4 . . ?
C99 C100 C103 125(2) . . ?
C99 C100 C101 119.0(19) . . ?
C103 C100 C101 116.4(18) . . ?
C102 C101 C100 119.1(19) . . ?
C102 C101 H101 120.4 . . ?
C100 C101 H101 120.4 . . ?
C97 C102 C101 121(2) . . ?
C97 C102 H102 119.6 . . ?
C101 C102 H102 119.6 . . ?
C104 C103 C100 174(2) . . ?
C103 C104 C105 174(2) . . ?
N13 C105 C104 124(2) . . ?
N13 C105 H105 117.9 . . ?
C104 C105 H105 117.9 . . ?
N13 C106 C107 108.4(13) . . ?
N13 C106 C111 110.9(12) . . ?
C107 C106 C111 111.0(9) . . ?
N13 C106 H106 108.8 . . ?
C107 C106 H106 108.8 . . ?
C111 C106 H106 108.8 . . ?
C106 C107 C108 111.4(10) . . ?
C106 C107 H10C 109.3 . . ?
C108 C107 H10C 109.3 . . ?
C106 C107 H10D 109.3 . . ?
C108 C107 H10D 109.3 . . ?
H10C C107 H10D 108.0 . . ?
C107 C108 C109 110.1(10) . . ?
C107 C108 H10E 109.6 . . ?
C109 C108 H10E 109.6 . . ?
C107 C108 H10F 109.6 . . ?
C109 C108 H10F 109.6 . . ?
H10E C108 H10F 108.2 . . ?
C108 C109 C110 108.7(10) . . ?
C108 C109 H10G 110.0 . . ?
C110 C109 H10G 110.0 . . ?
C108 C109 H10H 110.0 . . ?
C110 C109 H10H 110.0 . . ?
H10G C109 H10H 108.3 . . ?
C111 C110 C109 110.3(10) . . ?
C111 C110 H11A 109.6 . . ?
C109 C110 H11A 109.6 . . ?
C111 C110 H11B 109.6 . . ?
C109 C110 H11B 109.6 . . ?
H11A C110 H11B 108.1 . . ?
N14 C111 C110 106.1(14) . . ?
N14 C111 C106 110.3(12) . . ?
C110 C111 C106 110.5(9) . . ?
N14 C111 H111 110.0 . . ?
C110 C111 H111 110.0 . . ?
C106 C111 H111 110.0 . . ?
N14 C112 C113 129(2) . . ?
N14 C112 H112 115.3 . . ?
C113 C112 H112 115.3 . . ?
C114 C113 C112 171(2) . . ?
C113 C114 C115 175(3) . . ?
C120 C115 C114 122(2) . . ?
C120 C115 C116 115(3) . . ?
C114 C115 C116 124(2) . . ?
C117 C116 C115 121(2) . . ?
C117 C116 H116 119.3 . . ?
C115 C116 H116 119.3 . . ?
C118 C117 C116 122(3) . . ?
C118 C117 H117 119.0 . . ?
C116 C117 H117 119.0 . . ?
C117 C118 C119 119(3) . . ?
C117 C118 C35 121(2) . . ?
C119 C118 C35 120(2) . . ?
C118 C119 C120 114(2) . . ?
C118 C119 H119 123.0 . . ?
C120 C119 H119 123.0 . . ?
C115 C120 C119 129(3) . . ?
C115 C120 H120 115.6 . . ?
C119 C120 H120 115.6 . . ?
C122 C121 C126 120(2) . . ?
C122 C121 C16 126(2) . . ?
C126 C121 C16 113.4(19) . . ?
C121 C122 C123 125(2) . . ?
C121 C122 H122 117.5 . . ?
C123 C122 H122 117.5 . . ?
C122 C123 C124 114.7(17) . . ?
C122 C123 H123 122.6 . . ?
C124 C123 H123 122.6 . . ?
C125 C124 C123 122.0(19) . . ?
C125 C124 C127 120.8(19) . . ?
C123 C124 C127 117.1(18) . . ?
C124 C125 C126 124(2) . . ?
C124 C125 H125 118.0 . . ?
C126 C125 H125 118.0 . . ?
C125 C126 C121 114.0(19) . . ?
C125 C126 H126 123.0 . . ?
C121 C126 H126 123.0 . . ?
C128 C127 C124 170(2) . . ?
C127 C128 C129 177(2) . . ?
N15 C129 C128 125(2) . . ?
N15 C129 H129 117.7 . . ?
C128 C129 H129 117.7 . . ?
N15 C130 C135 112.3(18) . . ?
N15 C130 C131 103.9(18) . . ?
C135 C130 C131 109.8(19) . . ?
N15 C130 H130 110.2 . . ?
C135 C130 H130 110.2 . . ?
C131 C130 H130 110.2 . . ?
C132 C131 C130 105(2) . . ?
C132 C131 H13A 110.8 . . ?
C130 C131 H13A 110.8 . . ?
C132 C131 H13B 110.8 . . ?
C130 C131 H13B 110.8 . . ?
H13A C131 H13B 108.9 . . ?
C131 C132 C133 119(2) . . ?
C131 C132 H13C 107.5 . . ?
C133 C132 H13C 107.5 . . ?
C131 C132 H13D 107.5 . . ?
C133 C132 H13D 107.5 . . ?
H13C C132 H13D 107.0 . . ?
C134 C133 C132 107(3) . . ?
C134 C133 H13E 110.3 . . ?
C132 C133 H13E 110.3 . . ?
C134 C133 H13F 110.3 . . ?
C132 C133 H13F 110.3 . . ?
H13E C133 H13F 108.6 . . ?
C133 C134 C135 112(2) . . ?
C133 C134 H13G 109.3 . . ?
C135 C134 H13G 109.3 . . ?
C133 C134 H13H 109.3 . . ?
C135 C134 H13H 109.3 . . ?
H13G C134 H13H 108.0 . . ?
C134 C135 N16 105.9(16) . . ?
C134 C135 C130 112.5(18) . . ?
N16 C135 C130 109.8(16) . . ?
C134 C135 H135 109.5 . . ?
N16 C135 H135 109.5 . . ?
C130 C135 H135 109.5 . . ?
N16 C136 C137 124.7(18) . . ?
N16 C136 H136 117.7 . . ?
C137 C136 H136 117.7 . . ?
C138 C137 C136 177(2) . . ?
C137 C138 C139 170(2) . . ?
C144 C139 C140 124(2) . . ?
C144 C139 C138 121(2) . . ?
C140 C139 C138 114(2) . . ?
C139 C140 C141 115(2) . . ?
C139 C140 H140 122.4 . . ?
C141 C140 H140 122.4 . . ?
C142 C141 C140 123(2) . . ?
C142 C141 H141 118.7 . . ?
C140 C141 H141 118.7 . . ?
C141 C142 C143 121(2) . . ?
C141 C142 C40 121(2) . . ?
C143 C142 C40 118(2) . . ?
C142 C143 C144 119(2) . . ?
C142 C143 H143 120.7 . . ?
C144 C143 H143 120.7 . . ?
C139 C144 C143 119(2) . . ?
C139 C144 H144 120.5 . . ?
C143 C144 H144 120.5 . . ?
O1A N1A C1A 120.4(16) . . ?
O1A N1A C5A 115.9(15) . . ?
C1A N1A C5A 123.7(18) . . ?
C10A N2A O2A 119.9(18) . . ?
C10A N2A C11A 120(2) . . ?
O2A N2A C11A 120.1(18) . . ?
N1A C1A C2A 118.3(17) . . ?
N1A C1A H1A 120.8 . . ?
C2A C1A H1A 120.8 . . ?
C1A C2A C3A 121.3(17) . . ?
C1A C2A H2A 119.3 . . ?
C3A C2A H2A 119.3 . . ?
C4A C3A C2A 116.2(18) . . ?
C4A C3A C6A 122.9(18) . . ?
C2A C3A C6A 120.8(17) . . ?
C5A C4A C3A 125(2) . . ?
C5A C4A H4A2 117.7 . . ?
C3A C4A H4A2 117.7 . . ?
C4A C5A N1A 115.8(19) . . ?
C4A C5A H5A 122.1 . . ?
N1A C5A H5A 122.1 . . ?
C7A C6A C3A 175.7(19) . . ?
C6A C7A C8A 176(2) . . ?
C7A C8A C12A 117.5(19) . . ?
C7A C8A C9A 124(2) . . ?
C12A C8A C9A 119(2) . . ?
C10A C9A C8A 119(2) . . ?
C10A C9A H9A 120.5 . . ?
C8A C9A H9A 120.5 . . ?
C9A C10A N2A 122(2) . . ?
C9A C10A H10I 118.9 . . ?
N2A C10A H10I 118.9 . . ?
C12A C11A N2A 122(2) . . ?
C12A C11A H11E 118.8 . . ?
N2A C11A H11E 118.8 . . ?
C11A C12A C8A 117(2) . . ?
C11A C12A H12C 121.3 . . ?
C8A C12A H12C 121.3 . . ?
C2S C1S C6S 120.0 . . ?
C2S C1S C7S 120.5(7) . . ?
C6S C1S C7S 119.5(7) . . ?
C1S C2S C3S 120.0 . . ?
C1S C2S H2S 120.0 . . ?
C3S C2S H2S 120.0 . . ?
C4S C3S C2S 120.0 . . ?
C4S C3S H3S 120.0 . . ?
C2S C3S H3S 120.0 . . ?
C5S C4S C3S 120.0 . . ?
C5S C4S C8S 119.6(7) . . ?
C3S C4S C8S 120.4(7) . . ?
C6S C5S C4S 120.0 . . ?
C6S C5S H5S 120.0 . . ?
C4S C5S H5S 120.0 . . ?
C5S C6S C1S 120.0 . . ?
C5S C6S H6S 120.0 . . ?
C1S C6S H6S 120.0 . . ?
C1S C7S H7SA 110.0 . . ?
C1S C7S H7SB 108.8 . . ?
H7SA C7S H7SB 109.5 . . ?
C1S C7S H7SC 109.6 . . ?
H7SA C7S H7SC 109.5 . . ?
H7SB C7S H7SC 109.5 . . ?
C4S C8S H8SA 108.6 . . ?
C4S C8S H8SB 109.5 . . ?
H8SA C8S H8SB 109.5 . . ?
C4S C8S H8SC 110.3 . . ?
H8SA C8S H8SC 109.5 . . ?
H8SB C8S H8SC 109.5 . . ?
C2S' C1S' C6S' 119.5(9) . . ?
C2S' C1S' C7S' 120.2(12) . . ?
C6S' C1S' C7S' 119.0(12) . . ?
C1S' C2S' C3S' 120.1(9) . . ?
C1S' C2S' H2S' 120.0 . . ?
C3S' C2S' H2S' 120.0 . . ?
C2S' C3S' C4S' 119.6(9) . . ?
C2S' C3S' H3S' 120.2 . . ?
C4S' C3S' H3S' 120.2 . . ?
C5S' C4S' C3S' 119.1(10) . . ?
C5S' C4S' C8S' 119.6(12) . . ?
C3S' C4S' C8S' 120.1(12) . . ?
C6S' C5S' C4S' 119.7(9) . . ?
C6S' C5S' H5S' 120.2 . . ?
C4S' C5S' H5S' 120.2 . . ?
C5S' C6S' C1S' 119.8(9) . . ?
C5S' C6S' H6S' 120.1 . . ?
C1S' C6S' H6S' 120.1 . . ?
C1S' C7S' H7SD 109.2 . . ?
C1S' C7S' H7SE 112.2 . . ?
H7SD C7S' H7SE 109.5 . . ?
C1S' C7S' H7SF 106.9 . . ?
H7SD C7S' H7SF 109.5 . . ?
H7SE C7S' H7SF 109.5 . . ?
C4S' C8S' H8SD 108.5 . . ?
C4S' C8S' H8SE 107.3 . . ?
H8SD C8S' H8SE 109.5 . . ?
C4S' C8S' H8SF 112.6 . . ?
H8SD C8S' H8SF 109.5 . . ?
H8SE C8S' H8SF 109.5 . . ?
C6T C1T C2T 119.0 . . ?
C6T C1T C7T 117.9 . . ?
C2T C1T C7T 120.0 . . ?
C3T C2T C1T 119.0 . . ?
C3T C2T H2T 120.5 . . ?
C1T C2T H2T 120.5 . . ?
C4T C3T C2T 119.0 . . ?
C4T C3T H3T 120.5 . . ?
C2T C3T H3T 120.5 . . ?
C3T C4T C5T 118.9 . . ?
C3T C4T C8T 120.8 . . ?
C5T C4T C8T 119.3 . . ?
C6T C5T C4T 119.7 . . ?
C6T C5T H5T 120.2 . . ?
C4T C5T H5T 120.2 . . ?
C5T C6T C1T 120.6 . . ?
C5T C6T H6T 119.7 . . ?
C1T C6T H6T 119.7 . . ?
C1T C7T H7TA 109.5 . . ?
C1T C7T H7TB 109.5 . . ?
H7TA C7T H7TB 109.5 . . ?
C1T C7T H7TC 109.5 . . ?
H7TA C7T H7TC 109.5 . . ?
H7TB C7T H7TC 109.5 . . ?
C4T C8T H8TA 109.5 . . ?
C4T C8T H8TB 109.5 . . ?
H8TA C8T H8TB 109.5 . . ?
C4T C8T H8TC 109.5 . . ?
H8TA C8T H8TC 109.5 . . ?
H8TB C8T H8TC 109.5 . . ?
C2U C1U C6U 119.4(8) . . ?
C2U C1U C7U 120.1(13) . . ?
C6U C1U C7U 119.4(13) . . ?
C1U C2U C3U 119.7(10) . . ?
C1U C2U H2U 120.2 . . ?
C3U C2U H2U 120.1 . . ?
C2U C3U C4U 119.3(10) . . ?
C2U C3U H3U 120.4 . . ?
C4U C3U H3U 120.3 . . ?
C5U C4U C3U 119.4(8) . . ?
C5U C4U C8U 119.6(13) . . ?
C3U C4U C8U 120.4(13) . . ?
C6U C5U C4U 120.0(10) . . ?
C6U C5U H5U 120.0 . . ?
C4U C5U H5U 120.0 . . ?
C5U C6U C1U 119.7(10) . . ?
C5U C6U H6U 120.2 . . ?
C1U C6U H6U 120.1 . . ?
C1U C7U H7UA 108.0 . . ?
C1U C7U H7UB 109.0 . . ?
H7UA C7U H7UB 109.5 . . ?
C1U C7U H7UC 111.4 . . ?
H7UA C7U H7UC 109.5 . . ?
H7UB C7U H7UC 109.5 . . ?
C4U C8U H8UA 100.0 . . ?
C4U C8U H8UB 119.1 . . ?
H8UA C8U H8UB 109.5 . . ?
C4U C8U H8UC 108.8 . . ?
H8UA C8U H8UC 109.5 . . ?
H8UB C8U H8UC 109.5 . . ?
C2V C1V C6V 120.0(8) . . ?
C2V C1V C7V 120.7(11) . . ?
C6V C1V C7V 119.3(11) . . ?
C1V C2V C3V 120.0(8) . . ?
C1V C2V H2V 120.0 . . ?
C3V C2V H2V 120.0 . . ?
C2V C3V C4V 120.0(8) . . ?
C2V C3V H3V 120.0 . . ?
C4V C3V H3V 120.0 . . ?
C5V C4V C3V 119.9(8) . . ?
C5V C4V C8V 119.5(11) . . ?
C3V C4V C8V 120.7(11) . . ?
C6V C5V C4V 120.1(8) . . ?
C6V C5V H5V 119.9 . . ?
C4V C5V H5V 119.9 . . ?
C5V C6V C1V 120.0(8) . . ?
C5V C6V H6V 120.0 . . ?
C1V C6V H6V 120.0 . . ?
C1V C7V H7V1 109.5 . . ?
C1V C7V H7V2 109.1 . . ?
H7V1 C7V H7V2 109.5 . . ?
C1V C7V H7V3 109.9 . . ?
H7V1 C7V H7V3 109.5 . . ?
H7V2 C7V H7V3 109.5 . . ?
C4V C8V H8V1 110.1 . . ?
C4V C8V H8V2 109.2 . . ?
H8V1 C8V H8V2 109.5 . . ?
C4V C8V H8V3 109.1 . . ?
H8V1 C8V H8V3 109.5 . . ?
H8V2 C8V H8V3 109.5 . . ?
C2W C1W C6W 120.0(8) . . ?
C2W C1W C7W 120.4(11) . . ?
C6W C1W C7W 119.6(11) . . ?
C1W C2W C3W 120.1(8) . . ?
C1W C2W H2W 120.0 . . ?
C3W C2W H2W 120.0 . . ?
C2W C3W C4W 120.0(8) . . ?
C2W C3W H3W 120.0 . . ?
C4W C3W H3W 120.0 . . ?
C5W C4W C3W 119.9(8) . . ?
C5W C4W C8W 119.7(11) . . ?
C3W C4W C8W 120.4(12) . . ?
C6W C5W C4W 120.2(8) . . ?
C6W C5W H5W 119.9 . . ?
C4W C5W H5W 119.9 . . ?
C5W C6W C1W 119.9(8) . . ?
C5W C6W H6W 120.1 . . ?
C1W C6W H6W 120.1 . . ?
C1W C7W H7W1 109.2 . . ?
C1W C7W H7W2 107.5 . . ?
H7W1 C7W H7W2 109.5 . . ?
C1W C7W H7W3 111.7 . . ?
H7W1 C7W H7W3 109.5 . . ?
H7W2 C7W H7W3 109.5 . . ?
C4W C8W H8W1 111.4 . . ?
C4W C8W H8W2 106.9 . . ?
H8W1 C8W H8W2 109.5 . . ?
C4W C8W H8W3 110.0 . . ?
H8W1 C8W H8W3 109.5 . . ?
H8W2 C8W H8W3 109.5 . . ?
H1WO O1W H2WO 109.0 . . ?

loop_
_geom_torsion_atom_site_label_1
_geom_torsion_atom_site_label_2
_geom_torsion_atom_site_label_3
_geom_torsion_atom_site_label_4
_geom_torsion
_geom_torsion_site_symmetry_1
_geom_torsion_site_symmetry_2
_geom_torsion_site_symmetry_3
_geom_torsion_site_symmetry_4
_geom_torsion_publ_flag
C5 N1 C2 C3 -9(3) . . . . ?
C5 N1 C2 C1 -179(2) . . . . ?
C20 C1 C2 N1 -77(3) . . . . ?
C49 C1 C2 N1 40(3) . . . . ?
C21 C1 C2 N1 161(2) . . . . ?
C20 C1 C2 C3 115(3) . . . . ?
C49 C1 C2 C3 -128(3) . . . . ?
C21 C1 C2 C3 -7(4) . . . . ?
N1 C2 C3 C4 8(3) . . . . ?
C1 C2 C3 C4 178(2) . . . . ?
C2 C3 C4 C5 -5(3) . . . . ?
C2 N1 C5 C4 6(3) . . . . ?
C2 N1 C5 C6 177(2) . . . . ?
C3 C4 C5 N1 0(3) . . . . ?
C3 C4 C5 C6 -171(2) . . . . ?
N1 C5 C6 C7 75(3) . . . . ?
C4 C5 C6 C7 -116(3) . . . . ?
N1 C5 C6 C73 -53(3) . . . . ?
C4 C5 C6 C73 116(3) . . . . ?
N1 C5 C6 C22 -167(2) . . . . ?
C4 C5 C6 C22 3(4) . . . . ?
C10 N2 C7 C8 -1(2) . . . . ?
C10 N2 C7 C6 -174.0(18) . . . . ?
C5 C6 C7 C8 123(3) . . . . ?
C73 C6 C7 C8 -113(3) . . . . ?
C22 C6 C7 C8 6(3) . . . . ?
C5 C6 C7 N2 -66(2) . . . . ?
C73 C6 C7 N2 58(2) . . . . ?
C22 C6 C7 N2 176.7(18) . . . . ?
N2 C7 C8 C9 -2(2) . . . . ?
C6 C7 C8 C9 169(2) . . . . ?
C7 C8 C9 C10 4(2) . . . . ?
C7 N2 C10 C9 3(2) . . . . ?
C7 N2 C10 C11 176.9(18) . . . . ?
C8 C9 C10 N2 -5(2) . . . . ?
C8 C9 C10 C11 -178.0(18) . . . . ?
N2 C10 C11 C23 -166(2) . . . . ?
C9 C10 C11 C23 6(3) . . . . ?
N2 C10 C11 C12 67(3) . . . . ?
C9 C10 C11 C12 -120(2) . . . . ?
N2 C10 C11 C97 -50(3) . . . . ?
C9 C10 C11 C97 122(2) . . . . ?
C15 N3 C12 C13 5(2) . . . . ?
C15 N3 C12 C11 -179.8(18) . . . . ?
C23 C11 C12 N3 170.6(19) . . . . ?
C10 C11 C12 N3 -64(3) . . . . ?
C97 C11 C12 N3 51(3) . . . . ?
C23 C11 C12 C13 -15(3) . . . . ?
C10 C11 C12 C13 110(2) . . . . ?
C97 C11 C12 C13 -134(2) . . . . ?
N3 C12 C13 C14 -5(2) . . . . ?
C11 C12 C13 C14 179.4(19) . . . . ?
C12 C13 C14 C15 3(3) . . . . ?
C13 C14 C15 N3 0(3) . . . . ?
C13 C14 C15 C16 -175(2) . . . . ?
C12 N3 C15 C14 -3(2) . . . . ?
C12 N3 C15 C16 172.6(18) . . . . ?
C14 C15 C16 C17 -119(3) . . . . ?
N3 C15 C16 C17 67(2) . . . . ?
C14 C15 C16 C24 -1(3) . . . . ?
N3 C15 C16 C24 -175.3(17) . . . . ?
C14 C15 C16 C121 119(3) . . . . ?
N3 C15 C16 C121 -55(2) . . . . ?
C20 N4 C17 C18 -1(3) . . . . ?
C20 N4 C17 C16 -170(2) . . . . ?
C24 C16 C17 N4 171.2(19) . . . . ?
C15 C16 C17 N4 -74(2) . . . . ?
C121 C16 C17 N4 52(2) . . . . ?
C24 C16 C17 C18 6(3) . . . . ?
C15 C16 C17 C18 121(3) . . . . ?
C121 C16 C17 C18 -113(3) . . . . ?
N4 C17 C18 C19 5(3) . . . . ?
C16 C17 C18 C19 172(2) . . . . ?
C17 C18 C19 C20 -7(3) . . . . ?
C17 N4 C20 C19 -3(3) . . . . ?
C17 N4 C20 C1 -176(2) . . . . ?
C18 C19 C20 N4 6(3) . . . . ?
C18 C19 C20 C1 178(3) . . . . ?
C2 C1 C20 N4 67(3) . . . . ?
C49 C1 C20 N4 -57(3) . . . . ?
C21 C1 C20 N4 -170(2) . . . . ?
C2 C1 C20 C19 -104(3) . . . . ?
C49 C1 C20 C19 132(3) . . . . ?
C21 C1 C20 C19 19(4) . . . . ?
C29 N5 C26 C27 -2(3) . . . . ?
C29 N5 C26 C25 172(3) . . . . ?
C44 C25 C26 C27 -119(4) . . . . ?
C70 C25 C26 C27 116(4) . . . . ?
C45 C25 C26 C27 -8(5) . . . . ?
C44 C25 C26 N5 70(3) . . . . ?
C70 C25 C26 N5 -54(4) . . . . ?
C45 C25 C26 N5 -178(3) . . . . ?
N5 C26 C27 C28 9(4) . . . . ?
C25 C26 C27 C28 -163(3) . . . . ?
C26 C27 C28 C29 -11(4) . . . . ?
C27 C28 C29 C30 -179(4) . . . . ?
C27 C28 C29 N5 8(3) . . . . ?
C26 N5 C29 C30 -177(3) . . . . ?
C26 N5 C29 C28 -4(3) . . . . ?
C28 C29 C30 C94 -129(4) . . . . ?
N5 C29 C30 C94 42(4) . . . . ?
C28 C29 C30 C31 120(4) . . . . ?
N5 C29 C30 C31 -70(4) . . . . ?
C28 C29 C30 C46 -5(5) . . . . ?
N5 C29 C30 C46 165(3) . . . . ?
C34 N6 C31 C32 -2(3) . . . . ?
C34 N6 C31 C30 -179(3) . . . . ?
C29 C30 C31 N6 72(4) . . . . ?
C94 C30 C31 N6 -47(4) . . . . ?
C46 C30 C31 N6 -163(3) . . . . ?
C29 C30 C31 C32 -106(4) . . . . ?
C94 C30 C31 C32 136(3) . . . . ?
C46 C30 C31 C32 20(5) . . . . ?
N6 C31 C32 C33 5(4) . . . . ?
C30 C31 C32 C33 -177(3) . . . . ?
C31 C32 C33 C34 -6(4) . . . . ?
C31 N6 C34 C33 -2(3) . . . . ?
C31 N6 C34 C35 -170(3) . . . . ?
C32 C33 C34 N6 5(4) . . . . ?
C32 C33 C34 C35 170(3) . . . . ?
N6 C34 C35 C118 50(4) . . . . ?
C33 C34 C35 C118 -114(3) . . . . ?
N6 C34 C35 C36 -78(3) . . . . ?
C33 C34 C35 C36 119(4) . . . . ?
N6 C34 C35 C47 168(2) . . . . ?
C33 C34 C35 C47 5(4) . . . . ?
C39 N7 C36 C37 0(3) . . . . ?
C39 N7 C36 C35 166(2) . . . . ?
C118 C35 C36 C37 107(4) . . . . ?
C34 C35 C36 C37 -124(4) . . . . ?
C47 C35 C36 C37 -13(5) . . . . ?
C118 C35 C36 N7 -52(4) . . . . ?
C34 C35 C36 N7 78(3) . . . . ?
C47 C35 C36 N7 -171(2) . . . . ?
N7 C36 C37 C38 -2(3) . . . . ?
C35 C36 C37 C38 -163(3) . . . . ?
C36 C37 C38 C39 2(3) . . . . ?
C36 N7 C39 C38 1(3) . . . . ?
C36 N7 C39 C40 179(2) . . . . ?
C37 C38 C39 N7 -2(3) . . . . ?
C37 C38 C39 C40 -179(2) . . . . ?
N7 C39 C40 C142 51(4) . . . . ?
C38 C39 C40 C142 -132(3) . . . . ?
N7 C39 C40 C41 -70(3) . . . . ?
C38 C39 C40 C41 107(3) . . . . ?
N7 C39 C40 C48 172(2) . . . . ?
C38 C39 C40 C48 -10(4) . . . . ?
C44 N8 C41 C42 -8(3) . . . . ?
C44 N8 C41 C40 178(2) . . . . ?
C142 C40 C41 N8 -59(3) . . . . ?
C39 C40 C41 N8 67(3) . . . . ?
C48 C40 C41 N8 -172(2) . . . . ?
C142 C40 C41 C42 128(3) . . . . ?
C39 C40 C41 C42 -105(3) . . . . ?
C48 C40 C41 C42 16(4) . . . . ?
N8 C41 C42 C43 6(3) . . . . ?
C40 C41 C42 C43 179(3) . . . . ?
C41 C42 C43 C44 -1(4) . . . . ?
C42 C43 C44 C25 177(3) . . . . ?
C42 C43 C44 N8 -3(3) . . . . ?
C26 C25 C44 C43 116(4) . . . . ?
C70 C25 C44 C43 -115(4) . . . . ?
C45 C25 C44 C43 3(5) . . . . ?
C26 C25 C44 N8 -64(3) . . . . ?
C70 C25 C44 N8 64(3) . . . . ?
C45 C25 C44 N8 -178(2) . . . . ?
C41 N8 C44 C43 7(3) . . . . ?
C41 N8 C44 C25 -173(3) . . . . ?
C2 C1 C49 C54 -158(2) . . . . ?
C20 C1 C49 C54 -37(3) . . . . ?
C21 C1 C49 C54 78(3) . . . . ?
C2 C1 C49 C50 30(3) . . . . ?
C20 C1 C49 C50 151(2) . . . . ?
C21 C1 C49 C50 -94(3) . . . . ?
C54 C49 C50 C51 4(3) . . . . ?
C1 C49 C50 C51 177(2) . . . . ?
C49 C50 C51 C52 0(4) . . . . ?
C50 C51 C52 C55 176(2) . . . . ?
C50 C51 C52 C53 -2(3) . . . . ?
C55 C52 C53 C54 -178(2) . . . . ?
C51 C52 C53 C54 0(3) . . . . ?
C52 C53 C54 C49 5(4) . . . . ?
C50 C49 C54 C53 -6(3) . . . . ?
C1 C49 C54 C53 -180(2) . . . . ?
C58 N9 C57 C56 -2(4) . . . . ?
C58' N9 C57 C56 7(4) . . . . ?
C57 N9 C58 C59 -137(3) . . . . ?
C57 N9 C58 C63 116(3) . . . . ?
N9 C58 C59 C60 -164(3) . . . . ?
C63 C58 C59 C60 -50(3) . . . . ?
C58 C59 C60 C61 46(3) . . . . ?
C59 C60 C61 C62 -67.2(15) . . . . ?
C59 C60 C61 C63 -18.0(15) . . . . ?
C60 C61 C62 C63 85.2(8) . . . . ?
C64 N10 C63 C62 -159(2) . . . . ?
C64 N10 C63 C58 96(3) . . . . ?
C64 N10 C63 C61 -140(5) . . . . ?
C61 C62 C63 N10 168(3) . . . . ?
C61 C62 C63 C58 -88.8(12) . . . . ?
N9 C58 C63 N10 -66(3) . . . . ?
C59 C58 C63 N10 -172(2) . . . . ?
N9 C58 C63 C62 -173(2) . . . . ?
C59 C58 C63 C62 81(3) . . . . ?
N9 C58 C63 C61 138(2) . . . . ?
C59 C58 C63 C61 32(3) . . . . ?
C57 N9 C58' C59' -119(2) . . . . ?
C57 N9 C58' C63' 117(2) . . . . ?
N9 C58' C59' C60' 178(3) . . . . ?
C63' C58' C59' C60' -56.2(15) . . . . ?
C58' C59' C60' C61' 57.8(15) . . . . ?
C59' C60' C61' C62' -57.2(15) . . . . ?
C60' C61' C62' C63' 55.4(15) . . . . ?
C64 N10 C63' C62' -145(2) . . . . ?
C64 N10 C63' C58' 101(2) . . . . ?
C61' C62' C63' N10 -158(3) . . . . ?
C61' C62' C63' C58' -53.8(16) . . . . ?
N9 C58' C63' N10 -78(3) . . . . ?
C59' C58' C63' N10 159(2) . . . . ?
N9 C58' C63' C62' 177(3) . . . . ?
C59' C58' C63' C62' 54.1(16) . . . . ?
C63' N10 C64 C65 -3(4) . . . . ?
C63 N10 C64 C65 -5(4) . . . . ?
C72 C67 C68 C69 -5(4) . . . . ?
C66 C67 C68 C69 174(2) . . . . ?
C67 C68 C69 C70 3(4) . . . . ?
C68 C69 C70 C71 -6(4) . . . . ?
C68 C69 C70 C25 176(2) . . . . ?
C26 C25 C70 C69 148(3) . . . . ?
C44 C25 C70 C69 21(4) . . . . ?
C45 C25 C70 C69 -91(3) . . . . ?
C26 C25 C70 C71 -30(4) . . . . ?
C44 C25 C70 C71 -157(3) . . . . ?
C45 C25 C70 C71 91(3) . . . . ?
C69 C70 C71 C72 11(4) . . . . ?
C25 C70 C71 C72 -171(2) . . . . ?
C66 C67 C72 C71 -170(2) . . . . ?
C68 C67 C72 C71 9(4) . . . . ?
C70 C71 C72 C67 -12(4) . . . . ?
C7 C6 C73 C78 -151(2) . . . . ?
C5 C6 C73 C78 -25(3) . . . . ?
C22 C6 C73 C78 88(3) . . . . ?
C7 C6 C73 C74 30(3) . . . . ?
C5 C6 C73 C74 155.5(18) . . . . ?
C22 C6 C73 C74 -91(2) . . . . ?
C78 C73 C74 C75 3(3) . . . . ?
C6 C73 C74 C75 -178.1(16) . . . . ?
C73 C74 C75 C76 -1(3) . . . . ?
C74 C75 C76 C77 -4(3) . . . . ?
C74 C75 C76 C79 179.0(17) . . . . ?
C75 C76 C77 C78 6(3) . . . . ?
C79 C76 C77 C78 -176.9(16) . . . . ?
C74 C73 C78 C77 -1(3) . . . . ?
C6 C73 C78 C77 -179.7(18) . . . . ?
C76 C77 C78 C73 -3(3) . . . . ?
C82 N11 C81 C80 1(3) . . . . ?
C81 N11 C82 C87 102(2) . . . . ?
C81 N11 C82 C83 -142(2) . . . . ?
N11 C82 C83 C84 -177.9(19) . . . . ?
C87 C82 C83 C84 -62.2(19) . . . . ?
C82 C83 C84 C85 62(2) . . . . ?
C83 C84 C85 C86 -59(2) . . . . ?
C84 C85 C86 C87 58(2) . . . . ?
C85 C86 C87 N12 -174.2(18) . . . . ?
C85 C86 C87 C82 -60(2) . . . . ?
C88 N12 C87 C86 -137(2) . . . . ?
C88 N12 C87 C82 107(2) . . . . ?
N11 C82 C87 C86 177.3(18) . . . . ?
C83 C82 C87 C86 62(2) . . . . ?
N11 C82 C87 N12 -70(2) . . . . ?
C83 C82 C87 N12 174.2(17) . . . . ?
C87 N12 C88 C89 2(3) . . . . ?
C90 C91 C92 C93 -180(2) . . . . ?
C96 C91 C92 C93 4(4) . . . . ?
C91 C92 C93 C94 -12(4) . . . . ?
C92 C93 C94 C95 15(4) . . . . ?
C92 C93 C94 C30 174(2) . . . . ?
C29 C30 C94 C93 38(4) . . . . ?
C31 C30 C94 C93 154(3) . . . . ?
C46 C30 C94 C93 -88(3) . . . . ?
C29 C30 C94 C95 -165(3) . . . . ?
C31 C30 C94 C95 -49(3) . . . . ?
C46 C30 C94 C95 70(3) . . . . ?
C93 C94 C95 C96 -13(4) . . . . ?
C30 C94 C95 C96 -173(3) . . . . ?
C94 C95 C96 C91 7(4) . . . . ?
C92 C91 C96 C95 -2(3) . . . . ?
C90 C91 C96 C95 -178(2) . . . . ?
C23 C11 C97 C102 77(2) . . . . ?
C12 C11 C97 C102 -159.7(19) . . . . ?
C10 C11 C97 C102 -41(3) . . . . ?
C23 C11 C97 C98 -97(2) . . . . ?
C12 C11 C97 C98 26(3) . . . . ?
C10 C11 C97 C98 144.7(19) . . . . ?
C102 C97 C98 C99 2(3) . . . . ?
C11 C97 C98 C99 176.1(18) . . . . ?
C97 C98 C99 C100 1(3) . . . . ?
C98 C99 C100 C103 177.7(19) . . . . ?
C98 C99 C100 C101 -3(3) . . . . ?
C99 C100 C101 C102 2(3) . . . . ?
C103 C100 C101 C102 -178.2(17) . . . . ?
C98 C97 C102 C101 -2(3) . . . . ?
C11 C97 C102 C101 -176.6(18) . . . . ?
C100 C101 C102 C97 1(3) . . . . ?
C106 N13 C105 C104 3(3) . . . . ?
C105 N13 C106 C107 -138.7(16) . . . . ?
C105 N13 C106 C111 99.2(18) . . . . ?
N13 C106 C107 C108 -177.2(14) . . . . ?
C111 C106 C107 C108 -55.1(18) . . . . ?
C106 C107 C108 C109 57.6(18) . . . . ?
C107 C108 C109 C110 -59.6(18) . . . . ?
C108 C109 C110 C111 60.5(18) . . . . ?
C112 N14 C111 C110 -145.3(16) . . . . ?
C112 N14 C111 C106 95.1(18) . . . . ?
C109 C110 C111 N14 -178.1(14) . . . . ?
C109 C110 C111 C106 -58.5(17) . . . . ?
N13 C106 C111 N14 -67.0(18) . . . . ?
C107 C106 C111 N14 172.4(15) . . . . ?
N13 C106 C111 C110 176.0(14) . . . . ?
C107 C106 C111 C110 55.4(17) . . . . ?
C111 N14 C112 C113 -1(3) . . . . ?
C120 C115 C116 C117 0(3) . . . . ?
C114 C115 C116 C117 176(2) . . . . ?
C115 C116 C117 C118 1(4) . . . . ?
C116 C117 C118 C119 -2(4) . . . . ?
C116 C117 C118 C35 -180(2) . . . . ?
C36 C35 C118 C117 150(3) . . . . ?
C34 C35 C118 C117 26(4) . . . . ?
C47 C35 C118 C117 -90(3) . . . . ?
C36 C35 C118 C119 -27(3) . . . . ?
C34 C35 C118 C119 -151(2) . . . . ?
C47 C35 C118 C119 93(3) . . . . ?
C117 C118 C119 C120 4(3) . . . . ?
C35 C118 C119 C120 -179(2) . . . . ?
C114 C115 C120 C119 -174(2) . . . . ?
C116 C115 C120 C119 2(4) . . . . ?
C118 C119 C120 C115 -4(4) . . . . ?
C17 C16 C121 C122 31(3) . . . . ?
C24 C16 C121 C122 -87(2) . . . . ?
C15 C16 C121 C122 155(2) . . . . ?
C17 C16 C121 C126 -153.3(17) . . . . ?
C24 C16 C121 C126 88(2) . . . . ?
C15 C16 C121 C126 -29(2) . . . . ?
C126 C121 C122 C123 3(3) . . . . ?
C16 C121 C122 C123 178.4(16) . . . . ?
C121 C122 C123 C124 -3(3) . . . . ?
C122 C123 C124 C125 1(3) . . . . ?
C122 C123 C124 C127 176.1(15) . . . . ?
C123 C124 C125 C126 1(3) . . . . ?
C127 C124 C125 C126 -174.1(16) . . . . ?
C124 C125 C126 C121 -1(3) . . . . ?
C122 C121 C126 C125 -1(3) . . . . ?
C16 C121 C126 C125 -177.0(14) . . . . ?
C130 N15 C129 C128 -10(3) . . . . ?
C129 N15 C130 C135 101(2) . . . . ?
C129 N15 C130 C131 -140(2) . . . . ?
N15 C130 C131 C132 -176(2) . . . . ?
C135 C130 C131 C132 -55(3) . . . . ?
C130 C131 C132 C133 58(3) . . . . ?
C131 C132 C133 C134 -58(3) . . . . ?
C132 C133 C134 C135 52(3) . . . . ?
C133 C134 C135 N16 -178(2) . . . . ?
C133 C134 C135 C130 -58(3) . . . . ?
C136 N16 C135 C134 -143.7(19) . . . . ?
C136 N16 C135 C130 95(2) . . . . ?
N15 C130 C135 C134 173.7(17) . . . . ?
C131 C130 C135 C134 59(2) . . . . ?
N15 C130 C135 N16 -69(2) . . . . ?
C131 C130 C135 N16 176.2(16) . . . . ?
C135 N16 C136 C137 4(3) . . . . ?
C144 C139 C140 C141 -3(3) . . . . ?
C138 C139 C140 C141 -172.5(17) . . . . ?
C139 C140 C141 C142 -4(3) . . . . ?
C140 C141 C142 C143 6(4) . . . . ?
C140 C141 C142 C40 -177(2) . . . . ?
C39 C40 C142 C141 -153(2) . . . . ?
C41 C40 C142 C141 -29(3) . . . . ?
C48 C40 C142 C141 83(3) . . . . ?
C39 C40 C142 C143 24(4) . . . . ?
C41 C40 C142 C143 149(2) . . . . ?
C48 C40 C142 C143 -99(3) . . . . ?
C141 C142 C143 C144 -1(3) . . . . ?
C40 C142 C143 C144 -178(2) . . . . ?
C140 C139 C144 C143 8(3) . . . . ?
C138 C139 C144 C143 176.5(17) . . . . ?
C142 C143 C144 C139 -6(3) . . . . ?
O1A N1A C1A C2A -177.9(15) . . . . ?
C5A N1A C1A C2A 2(3) . . . . ?
N1A C1A C2A C3A -4(3) . . . . ?
C1A C2A C3A C4A 4(3) . . . . ?
C1A C2A C3A C6A -178.5(17) . . . . ?
C2A C3A C4A C5A -3(3) . . . . ?
C6A C3A C4A C5A 179.5(18) . . . . ?
C3A C4A C5A N1A 2(3) . . . . ?
O1A N1A C5A C4A 178.9(15) . . . . ?
C1A N1A C5A C4A -1(3) . . . . ?
C7A C8A C9A C10A 179.4(19) . . . . ?
C12A C8A C9A C10A -1(3) . . . . ?
C8A C9A C10A N2A 4(3) . . . . ?
O2A N2A C10A C9A 175.2(17) . . . . ?
C11A N2A C10A C9A -5(3) . . . . ?
C10A N2A C11A C12A 3(3) . . . . ?
O2A N2A C11A C12A -177.3(17) . . . . ?
N2A C11A C12A C8A 0(3) . . . . ?
C7A C8A C12A C11A 178.7(18) . . . . ?
C9A C8A C12A C11A -1(3) . . . . ?
C6S C1S C2S C3S 0.0 . . . . ?
C7S C1S C2S C3S 179.99(18) . . . . ?
C1S C2S C3S C4S 0.0 . . . . ?
C2S C3S C4S C5S 0.0 . . . . ?
C2S C3S C4S C8S 179.99(18) . . . . ?
C3S C4S C5S C6S 0.0 . . . . ?
C8S C4S C5S C6S -179.99(18) . . . . ?
C4S C5S C6S C1S 0.0 . . . . ?
C2S C1S C6S C5S 0.0 . . . . ?
C7S C1S C6S C5S -179.99(18) . . . . ?
C6S' C1S' C2S' C3S' 9(8) . . . . ?
C7S' C1S' C2S' C3S' 176(6) . . . . ?
C1S' C2S' C3S' C4S' 0(9) . . . . ?
C2S' C3S' C4S' C5S' -13(7) . . . . ?
C2S' C3S' C4S' C8S' 180(6) . . . . ?
C3S' C4S' C5S' C6S' 17(7) . . . . ?
C8S' C4S' C5S' C6S' -175(5) . . . . ?
C4S' C5S' C6S' C1S' -9(8) . . . . ?
C2S' C1S' C6S' C5S' -4(8) . . . . ?
C7S' C1S' C6S' C5S' -172(6) . . . . ?
C6T C1T C2T C3T 14.8 . . . . ?
C7T C1T C2T C3T 174.3 . . . . ?
C1T C2T C3T C4T -22.9 . . . . ?
C2T C3T C4T C5T 20.9 . . . . ?
C2T C3T C4T C8T -171.0 . . . . ?
C3T C4T C5T C6T -10.9 . . . . ?
C8T C4T C5T C6T -179.2 . . . . ?
C4T C5T C6T C1T 3.0 . . . . ?
C2T C1T C6T C5T -4.9 . . . . ?
C7T C1T C6T C5T -164.9 . . . . ?
C6U C1U C2U C3U 9(7) . . . . ?
C7U C1U C2U C3U -159(7) . . . . ?
C1U C2U C3U C4U -17(7) . . . . ?
C2U C3U C4U C5U 11(8) . . . . ?
C2U C3U C4U C8U -160(7) . . . . ?
C3U C4U C5U C6U 3(10) . . . . ?
C8U C4U C5U C6U 174(8) . . . . ?
C4U C5U C6U C1U -12(11) . . . . ?
C2U C1U C6U C5U 6(9) . . . . ?
C7U C1U C6U C5U 174(7) . . . . ?
C6V C1V C2V C3V 0.0(2) . . . . ?
C7V C1V C2V C3V 179.99(18) . . . . ?
C1V C2V C3V C4V 0.0(2) . . . . ?
C2V C3V C4V C5V 0.0(4) . . . . ?
C2V C3V C4V C8V -180.0(3) . . . . ?
C3V C4V C5V C6V 0.0(6) . . . . ?
C8V C4V C5V C6V 180.0(4) . . . . ?
C4V C5V C6V C1V 0.1(6) . . . . ?
C2V C1V C6V C5V -0.1(4) . . . . ?
C7V C1V C6V C5V 180.0(3) . . . . ?
C6W C1W C2W C3W 0.0(2) . . . . ?
C7W C1W C2W C3W -179.99(18) . . . . ?
C1W C2W C3W C4W 0.0(2) . . . . ?
C2W C3W C4W C5W 0.0(4) . . . . ?
C2W C3W C4W C8W 180.0(3) . . . . ?
C3W C4W C5W C6W 0.0(6) . . . . ?
C8W C4W C5W C6W -180.0(4) . . . . ?
C4W C5W C6W C1W 0.0(6) . . . . ?
C2W C1W C6W C5W 0.0(4) . . . . ?
C7W C1W C6W C5W -180.0(3) . . . . ?

_refine_diff_density_max         0.539
_refine_diff_density_min         -0.340
_refine_diff_density_rms         0.082
_shelx_res_file                  
;
    mo_AGextB1_0m.res created by SHELXL-2014/7
TITL mo_AGextB1_0m_a.res in P2(1)
CELL  0.71073  13.6872  22.1355  24.8561   90.000   94.046   90.000
ZERR   2.000   0.0016   0.0026   0.0030    0.000    0.004    0.000
LATT -1
SYMM -X, 1/2+Y, -Z
SFAC C  H  N  O
UNIT 340  311  36  6
LIST 4
L.S. 15
shel 10 0
ACTA
CONF
BOND $H
FMAP 2
PLAN 20
bump
omit    -2  -5   4
omit -2  -5   5
omit  2  -1   4
omit  3  -2   6
omit  2  -1   5
omit  -4  -5   2
SIZE 0.100 0.100 0.100
TEMP -173.150
ISOR 0.01 N1 > C12A
ISOR 0.005 C126 C124 N3 C45
DFIX 1.52 0.005 C25 C44 C25 C70
DFIX 1.38 0.005 N6 C31 N6 C34
DFIX 1.52 0.005 C1 C2 C1 C20 C6 C22 C6 C5 C16 C24 C16 C17
WGHT    0.100000
FVAR       0.09549
N1    3    0.325581    0.126342    0.381537    11.00000    0.06694    0.07912 =
         0.10544    0.00388   -0.02760   -0.01294
AFIX  43
H1N   2    0.333261    0.165743    0.379728    11.00000   -1.20000
AFIX   0
N2    3    0.402377    0.198330    0.490107    11.00000    0.05515    0.07065 =
         0.08887    0.01198    0.00392   -0.00358
AFIX  43
H2N   2    0.381765    0.215190    0.459310    11.00000   -1.20000
AFIX   0
N3    3    0.200892    0.278412    0.479912    11.00000    0.03547    0.05245 =
         0.06112    0.00266    0.00769   -0.00310
AFIX  43
H3N   2    0.232529    0.272377    0.450767    11.00000   -1.20000
AFIX   0
N4    3    0.116862    0.205403    0.374262    11.00000    0.06832    0.05118 =
         0.09749    0.00264   -0.01239   -0.00501
AFIX  43
H4N   2    0.173727    0.224109    0.377026    11.00000   -1.20000
AFIX   0
N5    3    0.645870    0.679367    0.008221    11.00000    0.10103    0.10720 =
         0.10801    0.03093   -0.00164   -0.01314
AFIX  43
H5N   2    0.647999    0.672352    0.043133    11.00000   -1.20000
AFIX   0
N6    3    0.868409    0.653575    0.072987    11.00000    0.07180    0.13224 =
         0.10638   -0.00218    0.00435    0.00780
AFIX  43
H6N   2    0.817647    0.650176    0.092620    11.00000   -1.20000
AFIX   0
N7    3    0.814846    0.746382    0.163393    11.00000    0.07087    0.09174 =
         0.11200    0.01783    0.00386   -0.01897
AFIX  43
H7N   2    0.777060    0.715774    0.152998    11.00000   -1.20000
AFIX   0
N8    3    0.599962    0.775323    0.102095    11.00000    0.09011    0.11683 =
         0.11088    0.01705    0.00811   -0.01586
AFIX  43
H8N   2    0.625613    0.739241    0.107820    11.00000   -1.20000
AFIX   0
N9    3    0.320836    0.411207    0.068019    11.00000    0.07766    0.10779 =
         0.09801    0.00938    0.02205    0.01451
N10   3    0.124043    0.426141    0.103931    11.00000    0.07397    0.08935 =
         0.09675   -0.01162   -0.00443    0.00755
N11   3    0.848810    0.300534    0.206700    11.00000    0.06325    0.10465 =
         0.07810    0.00906    0.01760    0.00708
N12   3    0.647663    0.260843    0.180441    11.00000    0.06879    0.08132 =
         0.09823   -0.00840   -0.01530   -0.00594
N13   3    0.734754    0.559407    0.378770    11.00000    0.02986    0.02966 =
         0.07844   -0.00227    0.00341    0.00485
N14   3    0.829511    0.445507    0.419473    11.00000    0.03999    0.04270 =
         0.08153   -0.00705    0.00318    0.02410
N15   3    0.221147    0.631229    0.276848    11.00000    0.06046    0.06679 =
         0.08059    0.00290    0.00105    0.00787
N16   3    0.301023    0.557576    0.374838    11.00000    0.03755    0.05031 =
         0.06508    0.00933    0.01984   -0.00985
C1    1    0.177304    0.124880    0.314490    11.00000    0.07954    0.07741 =
         0.07852   -0.00269   -0.00862   -0.03293
C2    1    0.254446    0.097204    0.353746    11.00000    0.09053    0.05783 =
         0.11167    0.01200   -0.01049   -0.00069
C3    1    0.275534    0.035748    0.360675    11.00000    0.11518    0.07659 =
         0.12259   -0.01388   -0.01492   -0.01300
AFIX  43
H3    2    0.243322    0.002709    0.342631    11.00000   -1.20000
AFIX   0
C4    1    0.356473    0.033146    0.400980    11.00000    0.12645    0.11567 =
         0.15715    0.00246   -0.01092    0.01528
AFIX  43
H4A   2    0.384816   -0.002516    0.416566    11.00000   -1.20000
AFIX   0
C5    1    0.385051    0.090671    0.412737    11.00000    0.05791    0.04215 =
         0.10482    0.01150   -0.01300   -0.01396
C6    1    0.475417    0.110306    0.447271    11.00000    0.04533    0.05012 =
         0.08459    0.02056   -0.00850    0.00943
C7    1    0.449947    0.141372    0.494817    11.00000    0.04521    0.05610 =
         0.07503   -0.00276   -0.00274   -0.01312
C8    1    0.467379    0.135441    0.545889    11.00000    0.03972    0.05333 =
         0.07628    0.00222    0.00312    0.00026
AFIX  43
H8    2    0.497077    0.100515    0.562119    11.00000   -1.20000
AFIX   0
C9    1    0.438660    0.185011    0.575235    11.00000    0.04672    0.08186 =
         0.08663    0.01619    0.01097   -0.01239
AFIX  43
H9    2    0.448271    0.191571    0.613009    11.00000   -1.20000
AFIX   0
C10   1    0.393269    0.222274    0.537148    11.00000    0.05125    0.06715 =
         0.07432    0.01499    0.01237   -0.00913
C11   1    0.350038    0.284791    0.547465    11.00000    0.05344    0.06277 =
         0.07645    0.01013    0.00719    0.00072
C12   1    0.240668    0.285536    0.530291    11.00000    0.04831    0.04388 =
         0.07591    0.00688    0.00868   -0.01599
C13   1    0.169078    0.288884    0.565584    11.00000    0.04823    0.06264 =
         0.06695    0.00795    0.00134   -0.01023
AFIX  43
H13   2    0.177733    0.290753    0.603807    11.00000   -1.20000
AFIX   0
C14   1    0.077838    0.289014    0.533238    11.00000    0.08164    0.08345 =
         0.07985    0.01116    0.00467   -0.00775
AFIX  43
H14   2    0.014629    0.293112    0.546338    11.00000   -1.20000
AFIX   0
C15   1    0.096629    0.282521    0.482622    11.00000    0.04383    0.06845 =
         0.08641    0.01257    0.00415   -0.01652
C16   1    0.031802    0.283757    0.429420    11.00000    0.06912    0.08563 =
         0.09874    0.01402   -0.00336    0.00321
C17   1    0.035841    0.223581    0.400393    11.00000    0.02761    0.05889 =
         0.08116   -0.00190   -0.00592   -0.00771
C18   1   -0.034555    0.182381    0.383702    11.00000    0.06762    0.07697 =
         0.11604   -0.00040    0.00447   -0.00336
AFIX  43
H18   2   -0.100957    0.183855    0.392467    11.00000   -1.20000
AFIX   0
C19   1    0.003896    0.139424    0.353043    11.00000    0.08353    0.09885 =
         0.11192   -0.00251    0.00485   -0.02378
AFIX  43
H19   2   -0.028639    0.103941    0.339826    11.00000   -1.20000
AFIX   0
C20   1    0.098288    0.155839    0.344217    11.00000    0.07344    0.07819 =
         0.10472   -0.00939    0.00548    0.00556
C21   1    0.127534    0.076067    0.275030    11.00000    0.10554    0.08352 =
         0.16713   -0.01335   -0.01692   -0.02848
AFIX 137
H21A  2    0.111615    0.094392    0.239603    11.00000   -1.50000
H21B  2    0.067377    0.061307    0.289717    11.00000   -1.50000
H21C  2    0.172759    0.042241    0.271310    11.00000   -1.50000
AFIX   0
C22   1    0.530516    0.052645    0.463663    11.00000    0.08291    0.07199 =
         0.15528    0.03776   -0.00974   -0.00210
AFIX 137
H22A  2    0.593996    0.063062    0.482023    11.00000   -1.50000
H22B  2    0.540897    0.028636    0.431435    11.00000   -1.50000
H22C  2    0.492102    0.029141    0.488077    11.00000   -1.50000
AFIX   0
C23   1    0.372612    0.304265    0.605655    11.00000    0.07914    0.09467 =
         0.10082    0.01437    0.00835    0.00597
AFIX 137
H23A  2    0.354726    0.346818    0.609641    11.00000   -1.50000
H23B  2    0.442737    0.299144    0.615449    11.00000   -1.50000
H23C  2    0.334926    0.279390    0.629395    11.00000   -1.50000
AFIX   0
C24   1   -0.072198    0.293657    0.445771    11.00000    0.02301    0.07939 =
         0.12059    0.01307    0.01514    0.01476
AFIX 137
H24A  2   -0.118301    0.290043    0.413933    11.00000   -1.50000
H24B  2   -0.077470    0.334075    0.461396    11.00000   -1.50000
H24C  2   -0.087721    0.263223    0.472503    11.00000   -1.50000
AFIX   0
C25   1    0.501587    0.745158    0.009770    11.00000    0.10079    0.10858 =
         0.11149    0.02666   -0.00939   -0.00262
C26   1    0.582075    0.717706   -0.017506    11.00000    0.09916    0.10923 =
         0.10870    0.01848    0.01069   -0.01341
C27   1    0.609264    0.714349   -0.068453    11.00000    0.12807    0.11984 =
         0.11020    0.01336    0.00689    0.00221
AFIX  43
H27   2    0.582288    0.741272   -0.095315    11.00000   -1.20000
AFIX   0
C28   1    0.672705    0.673906   -0.080333    11.00000    0.13861    0.14042 =
         0.12766    0.00617    0.00654   -0.01578
AFIX  43
H28   2    0.690035    0.662127   -0.115158    11.00000   -1.20000
AFIX   0
C29   1    0.711514    0.650537   -0.028368    11.00000    0.13743    0.14509 =
         0.13554    0.01708    0.00771   -0.00906
C30   1    0.784527    0.605703   -0.014924    11.00000    0.09066    0.09741 =
         0.09571   -0.00503    0.00860    0.00086
C31   1    0.868029    0.634584    0.019955    11.00000    0.09933    0.13607 =
         0.11283    0.00331    0.01635   -0.01121
C32   1    0.968480    0.651924    0.005308    11.00000    0.10395    0.14465 =
         0.10130    0.01645    0.03587   -0.01400
AFIX  43
H32   2    0.992630    0.648213   -0.029445    11.00000   -1.20000
AFIX   0
C33   1    1.018533    0.673504    0.049297    11.00000    0.10880    0.14997 =
         0.11719   -0.00439    0.02536   -0.01261
AFIX  43
H33   2    1.086005    0.683975    0.051427    11.00000   -1.20000
AFIX   0
C34   1    0.956855    0.678440    0.091896    11.00000    0.08901    0.11599 =
         0.09265    0.00624    0.00998   -0.02750
C35   1    0.973698    0.691410    0.150617    11.00000    0.07566    0.11293 =
         0.11560    0.01075    0.00941   -0.00476
C36   1    0.919332    0.747883    0.160341    11.00000    0.07257    0.08950 =
         0.10130    0.01035    0.01396   -0.01193
C37   1    0.937762    0.802511    0.180815    11.00000    0.09419    0.11103 =
         0.10305   -0.00068    0.01498   -0.00320
AFIX  43
H37   2    1.003128    0.817073    0.185215    11.00000   -1.20000
AFIX   0
C38   1    0.859503    0.838615    0.195930    11.00000    0.09980    0.09814 =
         0.12760    0.00382    0.00702   -0.02689
AFIX  43
H38   2    0.859164    0.878571    0.209868    11.00000   -1.20000
AFIX   0
C39   1    0.782705    0.798262    0.184349    11.00000    0.07660    0.09087 =
         0.10766   -0.00349   -0.00313   -0.01610
C40   1    0.674467    0.809707    0.191173    11.00000    0.07921    0.10869 =
         0.11527    0.01425    0.01306   -0.00959
C41   1    0.612926    0.818514    0.135104    11.00000    0.09640    0.08959 =
         0.10096   -0.00339   -0.00675   -0.00904
C42   1    0.573321    0.875080    0.110864    11.00000    0.14358    0.12321 =
         0.14426    0.01513   -0.00320    0.00172
AFIX  43
H42   2    0.576545    0.915377    0.124020    11.00000   -1.20000
AFIX   0
C43   1    0.529892    0.851793    0.063036    11.00000    0.15820    0.12740 =
         0.16177    0.00358   -0.01075    0.00278
AFIX  43
H43   2    0.495536    0.877884    0.037937    11.00000   -1.20000
AFIX   0
C44   1    0.536463    0.791264    0.051945    11.00000    0.12446    0.11554 =
         0.13152    0.02375    0.00290    0.00271
C45   1    0.445153    0.783727   -0.032925    11.00000    0.13894    0.13262 =
         0.15192    0.03320   -0.01118   -0.02352
AFIX 137
H45A  2    0.377399    0.788657   -0.023305    11.00000   -1.50000
H45B  2    0.445588    0.763782   -0.068107    11.00000   -1.50000
H45C  2    0.476289    0.823473   -0.034741    11.00000   -1.50000
AFIX   0
C46   1    0.820436    0.574700   -0.064547    11.00000    0.15392    0.20957 =
         0.09766    0.01745    0.05639   -0.02893
AFIX 137
H46A  2    0.875484    0.548042   -0.053654    11.00000   -1.50000
H46B  2    0.841851    0.605278   -0.089688    11.00000   -1.50000
H46C  2    0.767081    0.550830   -0.082230    11.00000   -1.50000
AFIX   0
C47   1    1.086143    0.705380    0.158461    11.00000    0.05079    0.15520 =
         0.13313    0.03124    0.01539   -0.02253
AFIX 137
H47A  2    1.109287    0.697844    0.196074    11.00000   -1.50000
H47B  2    1.097706    0.747777    0.149499    11.00000   -1.50000
H47C  2    1.121696    0.679247    0.134713    11.00000   -1.50000
AFIX   0
C48   1    0.659218    0.871735    0.224474    11.00000    0.07144    0.14556 =
         0.15106    0.04201   -0.01014   -0.02173
AFIX 137
H48A  2    0.589098    0.878713    0.227442    11.00000   -1.50000
H48B  2    0.687173    0.905675    0.205432    11.00000   -1.50000
H48C  2    0.692182    0.868241    0.260639    11.00000   -1.50000
AFIX   0
C49   1    0.216066    0.174264    0.278675    11.00000    0.05575    0.08504 =
         0.09118   -0.00242    0.00719    0.00381
C50   1    0.319395    0.177866    0.260473    11.00000    0.08829    0.08194 =
         0.09759   -0.01570    0.00315    0.01776
AFIX  43
H50   2    0.364122    0.147695    0.273842    11.00000   -1.20000
AFIX   0
C51   1    0.352253    0.217397    0.228981    11.00000    0.07352    0.08642 =
         0.09705    0.00444    0.01501   -0.00493
AFIX  43
H51   2    0.418527    0.215496    0.220036    11.00000   -1.20000
AFIX   0
C52   1    0.291893    0.263062    0.207756    11.00000    0.06837    0.05730 =
         0.07231   -0.01402   -0.00342    0.00036
C53   1    0.191665    0.260299    0.222506    11.00000    0.05132    0.06294 =
         0.07781   -0.00763    0.00412    0.00184
AFIX  43
H53   2    0.147139    0.290572    0.209124    11.00000   -1.20000
AFIX   0
C54   1    0.160755    0.219453    0.252363    11.00000    0.07083    0.07763 =
         0.08689    0.01483   -0.00109    0.00105
AFIX  43
H54   2    0.092589    0.219599    0.257382    11.00000   -1.20000
AFIX   0
C55   1    0.323177    0.309092    0.176372    11.00000    0.06292    0.07189 =
         0.07198   -0.00701    0.01427    0.01152
C56   1    0.345216    0.348806    0.147080    11.00000    0.03500    0.06022 =
         0.05842   -0.00078   -0.00454    0.01303
C57   1    0.367087    0.396468    0.113342    11.00000    0.05122    0.07664 =
         0.07853   -0.00379    0.00274    0.01275
AFIX  43
H57   2    0.421846    0.420767    0.124841    11.00000   -1.20000
AFIX   0
DFIX 1.52 0.005 C58 C59 C59 C60 C60 C61 C61 C62 C62 C63 C63 C61
DFIX 2.50 0.005 C58 C60 C59 C61 C60 C62 C61 C63 C62 C58 C63 C59
DFIX 1.52 0.005 C58' C59' C59' C60' C60' C61' C61' C62' C62' C63' C63' C58'
DFIX 2.50 0.005 C58' C60' C59' C61' C60' C62' C61' C63' C62' C58' C63' C59'
DFIX 1.45 0.01 N9 C58 N9 C58' N10 C63 N10 C63'
SIMU 0.005  C58 > C63'
DELU 0.005 C58 > C63'
PART 1 10.50
C58   1    0.238515    0.374293    0.048414    10.50000    0.10022    0.10327 =
         0.10668    0.00324    0.00894   -0.00030
AFIX  13
H58   2    0.234649    0.334409    0.067039    10.50000   -1.20000
AFIX   0
C59   1    0.256876    0.369615   -0.011009    10.50000    0.10134    0.10393 =
         0.10692    0.00283    0.00829   -0.00056
AFIX  23
H59A  2    0.311214    0.341009   -0.015722    10.50000   -1.20000
H59B  2    0.276169    0.409631   -0.024546    10.50000   -1.20000
AFIX   0
C60   1    0.164606    0.347758   -0.043257    10.50000    0.10221    0.10507 =
         0.10714    0.00300    0.00791   -0.00076
AFIX  23
H60A  2    0.171212    0.354337   -0.082229    10.50000   -1.20000
H60B  2    0.155642    0.303955   -0.037243    10.50000   -1.20000
AFIX   0
C61   1    0.076012    0.382290   -0.025564    10.50000    0.10211    0.10561 =
         0.10810    0.00270    0.00763   -0.00071
AFIX  23
H61A  2    0.088114    0.426264   -0.028036    10.50000   -1.20000
H61B  2    0.017800    0.372378   -0.049872    10.50000   -1.20000
AFIX   0
C62   1    0.056553    0.365865    0.032034    10.50000    0.10128    0.10510 =
         0.10760    0.00245    0.00803   -0.00145
AFIX  23
H62A  2   -0.010380    0.375244    0.042276    10.50000   -1.20000
H62B  2    0.077180    0.324591    0.043179    10.50000   -1.20000
AFIX   0
C63   1    0.131962    0.414783    0.045798    10.50000    0.10036    0.10425 =
         0.10712    0.00286    0.00909   -0.00073
AFIX  13
H63   2    0.129088    0.451139    0.021858    10.50000   -1.20000
AFIX   0
PART 0
PART 2 10.50
C58'  1    0.229880    0.380047    0.050832    10.50000    0.10025    0.10330 =
         0.10680    0.00345    0.00867   -0.00057
AFIX  13
H58'  2    0.218235    0.348497    0.078455    10.50000   -1.20000
AFIX   0
C59'  1    0.243117    0.347982   -0.002036    10.50000    0.10111    0.10424 =
         0.10699    0.00300    0.00832   -0.00073
AFIX  23
H59C  2    0.299434    0.319939    0.002550    10.50000   -1.20000
H59D  2    0.257521    0.378038   -0.029890    10.50000   -1.20000
AFIX   0
C60'  1    0.151264    0.312780   -0.020547    10.50000    0.10213    0.10463 =
         0.10763    0.00241    0.00750   -0.00057
AFIX  23
H60C  2    0.160703    0.293025   -0.055535    10.50000   -1.20000
H60D  2    0.139247    0.280883    0.006114    10.50000   -1.20000
AFIX   0
C61'  1    0.063463    0.354830   -0.026574    10.50000    0.10168    0.10515 =
         0.10763    0.00220    0.00797   -0.00095
AFIX  23
H61C  2    0.073335    0.384755   -0.055289    10.50000   -1.20000
H61D  2    0.003869    0.331192   -0.037356    10.50000   -1.20000
AFIX   0
C62'  1    0.049522    0.387516    0.026022    10.50000    0.10112    0.10474 =
         0.10705    0.00253    0.00809   -0.00137
AFIX  23
H62C  2   -0.005361    0.416497    0.020503    10.50000   -1.20000
H62D  2    0.032040    0.357826    0.053539    10.50000   -1.20000
AFIX   0
C63'  1    0.141048    0.421139    0.046412    10.50000    0.10026    0.10441 =
         0.10692    0.00255    0.00901   -0.00074
AFIX  13
H63'  2    0.151460    0.460552    0.028003    10.50000   -1.20000
AFIX   0
PART 0
C64   1    0.154318    0.476245    0.130192    11.00000    0.03879    0.06838 =
         0.08034    0.00097    0.02572   -0.01464
AFIX  43
H64   2    0.139845    0.478875    0.166941    11.00000   -1.20000
AFIX   0
C65   1    0.206248    0.526630    0.109285    11.00000    0.05594    0.08323 =
         0.09498    0.01745    0.01655    0.01226
C66   1    0.252493    0.567334    0.092994    11.00000    0.06615    0.07379 =
         0.09682    0.01948    0.01764    0.00413
C67   1    0.309550    0.611690    0.072123    11.00000    0.05433    0.06282 =
         0.08770    0.00829    0.01161    0.01586
C68   1    0.320558    0.667589    0.100546    11.00000    0.08644    0.11926 =
         0.11736    0.00807    0.00854    0.00381
AFIX  43
H68   2    0.283998    0.674626    0.131035    11.00000   -1.20000
AFIX   0
C69   1    0.390523    0.716323    0.082513    11.00000    0.09234    0.10797 =
         0.12823    0.01519   -0.00737    0.00389
AFIX  43
H69   2    0.402189    0.753365    0.101173    11.00000   -1.20000
AFIX   0
C70   1    0.434724    0.700866    0.036469    11.00000    0.07445    0.06917 =
         0.08174    0.03058   -0.01080   -0.00745
C71   1    0.424807    0.644441    0.012066    11.00000    0.11197    0.12443 =
         0.12767    0.02489    0.01023    0.00089
AFIX  43
H71   2    0.465869    0.634067   -0.015778    11.00000   -1.20000
AFIX   0
C72   1    0.348960    0.598690    0.029212    11.00000    0.09422    0.08432 =
         0.10270    0.01998   -0.00253   -0.01097
AFIX  43
H72   2    0.332801    0.563179    0.009042    11.00000   -1.20000
AFIX   0
C73   1    0.542855    0.145777    0.411280    11.00000    0.04956    0.04753 =
         0.07133    0.00738   -0.00536   -0.00265
C74   1    0.609630    0.188152    0.437895    11.00000    0.05914    0.06306 =
         0.07919    0.00635   -0.01519    0.02578
AFIX  43
H74   2    0.612306    0.192438    0.475999    11.00000   -1.20000
AFIX   0
C75   1    0.669920    0.222630    0.407768    11.00000    0.03122    0.04339 =
         0.06123    0.00726    0.00170    0.00793
AFIX  43
H75   2    0.713282    0.250747    0.425778    11.00000   -1.20000
AFIX   0
C76   1    0.669239    0.217768    0.354670    11.00000    0.03462    0.03867 =
         0.07790    0.00271   -0.00134    0.00046
C77   1    0.610693    0.174226    0.325625    11.00000    0.05095    0.07968 =
         0.08974   -0.01348   -0.00086    0.04504
AFIX  43
H77   2    0.613871    0.167958    0.287978    11.00000   -1.20000
AFIX   0
C78   1    0.545736    0.140045    0.357603    11.00000    0.05606    0.04503 =
         0.09010    0.00870    0.00498   -0.00427
AFIX  43
H78   2    0.502540    0.111862    0.339558    11.00000   -1.20000
AFIX   0
C79   1    0.728837    0.252741    0.320431    11.00000    0.04871    0.06058 =
         0.05542    0.00129    0.00690    0.02429
C80   1    0.775100    0.282280    0.290599    11.00000    0.03791    0.08221 =
         0.07848   -0.00617    0.00728    0.00651
C81   1    0.824780    0.317351    0.251768    11.00000    0.06269    0.07832 =
         0.07391   -0.00532    0.01962   -0.00974
AFIX  43
H81   2    0.840935    0.357763    0.261715    11.00000   -1.20000
AFIX   0
DFIX 1.52 0.01 C82 C83 C83 C84 C84 C85 C85 C86 C86 C87 C87 C82
DFIX 2.50 0.01 C82 C84 C83 C85 C84 C86 C85 C87 C86 C82 C87 C83
C82   1    0.824716    0.240047    0.189091    11.00000    0.06479    0.10169 =
         0.10166   -0.00317    0.01322    0.01619
AFIX  13
H82   2    0.811833    0.213358    0.220270    11.00000   -1.20000
AFIX   0
C83   1    0.911404    0.216547    0.158851    11.00000    0.14181    0.15883 =
         0.14242   -0.00152    0.00916    0.02547
AFIX  23
H83A  2    0.923405    0.243772    0.128412    11.00000   -1.20000
H83B  2    0.971438    0.215226    0.183489    11.00000   -1.20000
AFIX   0
C84   1    0.886096    0.153069    0.137752    11.00000    0.15591    0.14913 =
         0.15241   -0.00350    0.01309    0.01230
AFIX  23
H84A  2    0.942095    0.136396    0.119440    11.00000   -1.20000
H84B  2    0.873510    0.126195    0.168341    11.00000   -1.20000
AFIX   0
C85   1    0.795916    0.155267    0.098404    11.00000    0.11736    0.10753 =
         0.13448   -0.00691    0.01404    0.00675
AFIX  23
H85A  2    0.779734    0.114065    0.085084    11.00000   -1.20000
H85B  2    0.809255    0.180824    0.067069    11.00000   -1.20000
AFIX   0
C86   1    0.709214    0.181337    0.126763    11.00000    0.14597    0.12334 =
         0.14391   -0.01155    0.00022    0.00999
AFIX  23
H86A  2    0.650941    0.183871    0.100904    11.00000   -1.20000
H86B  2    0.693284    0.154366    0.156687    11.00000   -1.20000
AFIX   0
C87   1    0.734892    0.243959    0.148768    11.00000    0.14000    0.12934 =
         0.12509   -0.01840   -0.00216   -0.00796
AFIX  13
H87   2    0.744890    0.273515    0.119230    11.00000   -1.20000
AFIX   0
C88   1    0.607622    0.316671    0.176861    11.00000    0.07145    0.06876 =
         0.08901   -0.01608   -0.01364    0.00652
AFIX  43
H88   2    0.554590    0.325783    0.198176    11.00000   -1.20000
AFIX   0
C89   1    0.639944    0.360047    0.144203    11.00000    0.05625    0.07367 =
         0.06791   -0.00880    0.00240    0.00497
C90   1    0.658579    0.401723    0.116742    11.00000    0.05717    0.06999 =
         0.07503   -0.00438   -0.00026    0.01337
C91   1    0.684975    0.452163    0.082486    11.00000    0.07178    0.10530 =
         0.10014   -0.00737    0.00859    0.01302
C92   1    0.622309    0.489282    0.051194    11.00000    0.07452    0.09715 =
         0.08130    0.01045    0.01283   -0.00102
AFIX  43
H92   2    0.554002    0.481917    0.051706    11.00000   -1.20000
AFIX   0
C93   1    0.650922    0.535218    0.019962    11.00000    0.10084    0.11242 =
         0.10128    0.00870    0.00308   -0.01134
AFIX  43
H93   2    0.604186    0.553090   -0.005273    11.00000   -1.20000
AFIX   0
C94   1    0.747599    0.557424    0.023594    11.00000    0.08888    0.11936 =
         0.10135    0.02649    0.01253   -0.00155
C95   1    0.815358    0.513250    0.054887    11.00000    0.10552    0.13311 =
         0.12243   -0.00633    0.02474    0.00115
AFIX  43
H95   2    0.883372    0.520225    0.052382    11.00000   -1.20000
AFIX   0
C96   1    0.793919    0.467611    0.084387    11.00000    0.09762    0.10079 =
         0.10918    0.00420    0.01016    0.00360
AFIX  43
H96   2    0.842106    0.445480    0.105540    11.00000   -1.20000
AFIX   0
C97   1    0.405122    0.330290    0.510205    11.00000    0.02704    0.05129 =
         0.07064    0.00275    0.01108   -0.00754
C98   1    0.352203    0.382012    0.484985    11.00000    0.04289    0.06893 =
         0.07360    0.00745    0.00641   -0.00784
AFIX  43
H98   2    0.284173    0.387115    0.488955    11.00000   -1.20000
AFIX   0
C99   1    0.401893    0.422654    0.455782    11.00000    0.05260    0.04462 =
         0.07324    0.00738    0.01745   -0.00878
AFIX  43
H99   2    0.366961    0.456079    0.440053    11.00000   -1.20000
AFIX   0
C100  1    0.498800    0.417517    0.448189    11.00000    0.03539    0.04556 =
         0.07041   -0.00352    0.02131   -0.00144
C101  1    0.553401    0.368725    0.473685    11.00000    0.03036    0.05384 =
         0.07372    0.00469    0.00335   -0.01372
AFIX  43
H101  2    0.621733    0.365044    0.469920    11.00000   -1.20000
AFIX   0
C102  1    0.503410    0.325581    0.504938    11.00000    0.06989    0.06849 =
         0.07714    0.00413   -0.00752   -0.00593
AFIX  43
H102  2    0.539160    0.293346    0.522173    11.00000   -1.20000
AFIX   0
C103  1    0.550776    0.456894    0.417190    11.00000    0.05457    0.04907 =
         0.06176    0.00631    0.01473   -0.00146
C104  1    0.602166    0.490219    0.394575    11.00000    0.03907    0.04885 =
         0.06202    0.00303    0.00255   -0.00046
C105  1    0.657329    0.530854    0.361507    11.00000    0.04606    0.05747 =
         0.07018   -0.00088    0.00720    0.00899
AFIX  43
H105  2    0.634258    0.536421    0.324895    11.00000   -1.20000
AFIX   0
DFIX 1.52 0.01 C106 C107 C107 C108 C108 C109 C109 C110 C110 C111 C111 C106
DFIX 2.50 0.01 C106 C108 C107 C109 C108 C110 C109 C111 C110 C106 C111 C107
C106  1    0.777616    0.551170    0.433306    11.00000    0.02958    0.02877 =
         0.08193   -0.00188    0.00907   -0.01343
AFIX  13
H106  2    0.726685    0.534272    0.456015    11.00000   -1.20000
AFIX   0
C107  1    0.809482    0.612492    0.455564    11.00000    0.05865    0.05787 =
         0.11189   -0.01650    0.01417    0.00647
AFIX  23
H10C  2    0.751467    0.639039    0.456769    11.00000   -1.20000
H10D  2    0.854981    0.631340    0.431255    11.00000   -1.20000
AFIX   0
C108  1    0.859660    0.607097    0.511688    11.00000    0.06478    0.04224 =
         0.09435   -0.02069    0.01123    0.01274
AFIX  23
H10E  2    0.812920    0.590994    0.536735    11.00000   -1.20000
H10F  2    0.881357    0.647513    0.524732    11.00000   -1.20000
AFIX   0
C109  1    0.948219    0.564899    0.510841    11.00000    0.06566    0.10595 =
         0.10793   -0.00689   -0.01784    0.00854
AFIX  23
H10G  2    0.980870    0.561397    0.547536    11.00000   -1.20000
H10H  2    0.996034    0.581385    0.486603    11.00000   -1.20000
AFIX   0
C110  1    0.912654    0.502505    0.490738    11.00000    0.05967    0.06199 =
         0.07828   -0.01230    0.00967    0.01594
AFIX  23
H11A  2    0.968967    0.474439    0.490722    11.00000   -1.20000
H11B  2    0.865463    0.486043    0.515353    11.00000   -1.20000
AFIX   0
C111  1    0.864081    0.507339    0.434356    11.00000    0.04019    0.04094 =
         0.07210   -0.00803    0.00945    0.01042
AFIX  13
H111  2    0.912666    0.521319    0.408833    11.00000   -1.20000
AFIX   0
C112  1    0.832703    0.430907    0.371798    11.00000    0.03299    0.06129 =
         0.06597   -0.00102    0.00389    0.01686
AFIX  43
H112  2    0.811805    0.390890    0.363301    11.00000   -1.20000
AFIX   0
C113  1    0.864209    0.466503    0.326129    11.00000    0.03415    0.07062 =
         0.08182    0.01212   -0.00155    0.03379
C114  1    0.885283    0.501167    0.293909    11.00000    0.04567    0.08701 =
         0.07860    0.01245    0.01578    0.01152
C115  1    0.911230    0.546632    0.259209    11.00000    0.04469    0.07485 =
         0.07423   -0.00004    0.00177    0.00959
C116  1    0.938503    0.535999    0.206756    11.00000    0.07368    0.10030 =
         0.10923    0.00369    0.01611   -0.00356
AFIX  43
H116  2    0.943757    0.495583    0.194429    11.00000   -1.20000
AFIX   0
C117  1    0.958271    0.583919    0.171961    11.00000    0.08345    0.11078 =
         0.09544    0.02153    0.00981    0.00720
AFIX  43
H117  2    0.975871    0.574949    0.136541    11.00000   -1.20000
AFIX   0
C118  1    0.953002    0.642299    0.187354    11.00000    0.05955    0.08223 =
         0.07425    0.00301    0.00932   -0.01240
C119  1    0.922763    0.655687    0.239764    11.00000    0.07767    0.08525 =
         0.10293    0.01011    0.00124   -0.00517
AFIX  43
H119  2    0.913881    0.695753    0.252218    11.00000   -1.20000
AFIX   0
C120  1    0.906784    0.602882    0.272328    11.00000    0.05565    0.08935 =
         0.08297    0.01496    0.00830   -0.00654
AFIX  43
H120  2    0.890853    0.610719    0.308254    11.00000   -1.20000
AFIX   0
C121  1    0.058941    0.334871    0.389677    11.00000    0.02888    0.06147 =
         0.08147    0.00863    0.00934    0.00065
C122  1    0.041013    0.334601    0.336261    11.00000    0.01745    0.05045 =
         0.07219   -0.00022   -0.00431   -0.00830
AFIX  43
H122  2    0.010206    0.299802    0.320434    11.00000   -1.20000
AFIX   0
C123  1    0.063269    0.380003    0.302869    11.00000    0.01872    0.05588 =
         0.07219    0.00665    0.00358   -0.01202
AFIX  43
H123  2    0.052115    0.377386    0.264782    11.00000   -1.20000
AFIX   0
C124  1    0.104881    0.432235    0.329347    11.00000    0.03526    0.04102 =
         0.05058    0.00222   -0.00004    0.00515
C125  1    0.121040    0.434945    0.382255    11.00000    0.02846    0.04536 =
         0.06889    0.00795    0.00919    0.01035
AFIX  43
H125  2    0.147954    0.471150    0.397538    11.00000   -1.20000
AFIX   0
C126  1    0.101135    0.388207    0.416836    11.00000    0.03206    0.05364 =
         0.05552   -0.00169    0.00584    0.00462
AFIX  43
H126  2    0.113816    0.390649    0.454846    11.00000   -1.20000
AFIX   0
C127  1    0.136585    0.481564    0.294797    11.00000    0.01941    0.05976 =
         0.06235    0.01126   -0.00107    0.01385
C128  1    0.163993    0.524714    0.274448    11.00000    0.03276    0.05446 =
         0.08527    0.01038    0.00869    0.00683
C129  1    0.203189    0.580748    0.250377    11.00000    0.05944    0.08614 =
         0.09936    0.00595   -0.00092    0.01250
AFIX  43
H129  2    0.216002    0.579754    0.213319    11.00000   -1.20000
AFIX   0
C130  1    0.185295    0.635092    0.331607    11.00000    0.06868    0.05078 =
         0.09502   -0.00197    0.00595    0.01661
AFIX  13
H130  2    0.130857    0.605599    0.335378    11.00000   -1.20000
AFIX   0
C131  1    0.144994    0.703124    0.335047    11.00000    0.08717    0.07563 =
         0.11144    0.00413    0.00161    0.01217
AFIX  23
H13A  2    0.196734    0.732610    0.327614    11.00000   -1.20000
H13B  2    0.088092    0.709479    0.308807    11.00000   -1.20000
AFIX   0
C132  1    0.116335    0.709469    0.390357    11.00000    0.09545    0.11056 =
         0.12235   -0.00892    0.01025    0.01267
AFIX  23
H13C  2    0.061610    0.681088    0.394861    11.00000   -1.20000
H13D  2    0.089984    0.750791    0.394095    11.00000   -1.20000
AFIX   0
C133  1    0.193540    0.699017    0.437874    11.00000    0.14717    0.13231 =
         0.14196   -0.01089    0.00766    0.00760
AFIX  23
H13E  2    0.247199    0.728882    0.436750    11.00000   -1.20000
H13F  2    0.163212    0.703310    0.472672    11.00000   -1.20000
AFIX   0
C134  1    0.232975    0.635391    0.431979    11.00000    0.07939    0.06566 =
         0.09368   -0.01262    0.02312    0.00808
AFIX  23
H13G  2    0.181157    0.605857    0.439155    11.00000   -1.20000
H13H  2    0.288631    0.628892    0.459007    11.00000   -1.20000
AFIX   0
C135  1    0.266832    0.624667    0.375758    11.00000    0.05411    0.05803 =
         0.06988    0.00096    0.00730   -0.00426
AFIX  13
H135  2    0.323374    0.651831    0.369659    11.00000   -1.20000
AFIX   0
C136  1    0.372321    0.544178    0.349383    11.00000    0.02958    0.04507 =
         0.05839   -0.00081    0.00500    0.00238
AFIX  43
H136  2    0.389357    0.502675    0.347381    11.00000   -1.20000
AFIX   0
C137  1    0.432884    0.588079    0.321874    11.00000    0.03207    0.06755 =
         0.07406    0.00342    0.01108    0.00691
C138  1    0.476941    0.620456    0.298909    11.00000    0.04938    0.06601 =
         0.06269    0.00281    0.00814    0.01202
C139  1    0.531977    0.673058    0.273900    11.00000    0.05269    0.06449 =
         0.08118    0.00712    0.01704   -0.01815
C140  1    0.474453    0.708545    0.238642    11.00000    0.04611    0.06483 =
         0.08598    0.03207    0.00989    0.00752
AFIX  43
H140  2    0.405394    0.703879    0.233823    11.00000   -1.20000
AFIX   0
C141  1    0.525322    0.751994    0.210438    11.00000    0.08762    0.08201 =
         0.10902    0.01690   -0.01306    0.01032
AFIX  43
H141  2    0.489866    0.775892    0.183989    11.00000   -1.20000
AFIX   0
C142  1    0.623495    0.761266    0.219474    11.00000    0.06480    0.07277 =
         0.09520    0.03660    0.01002   -0.00745
C143  1    0.678950    0.724388    0.253638    11.00000    0.05788    0.06856 =
         0.08609    0.00413    0.00151   -0.00299
AFIX  43
H143  2    0.747581    0.730435    0.259563    11.00000   -1.20000
AFIX   0
C144  1    0.631871    0.677154    0.279880    11.00000    0.03563    0.06184 =
         0.07586    0.01609    0.00606    0.00816
AFIX  43
H144  2    0.668987    0.648661    0.301355    11.00000   -1.20000
AFIX   0
MOLE 2
N1A   3    0.362337    0.297405    0.358649    11.00000    0.01666    0.04762 =
         0.07688    0.00751    0.00488    0.00479
N2A   3    0.640661    0.606328    0.149101    11.00000    0.03969    0.08525 =
         0.08621    0.02791    0.01175   -0.00397
O1A   4    0.320442    0.257707    0.389193    11.00000    0.02073    0.02746 =
         0.09635    0.01090    0.00590    0.00108
O2A   4    0.679293    0.654209    0.122822    11.00000    0.02280    0.12018 =
         0.10091    0.04107    0.01805   -0.00316
C1A   1    0.459208    0.295531    0.353575    11.00000    0.04145    0.03292 =
         0.07179    0.01055    0.00302    0.01465
AFIX  43
H1A   2    0.498595    0.264909    0.370887    11.00000   -1.20000
AFIX   0
C2A   1    0.500678    0.339695    0.322228    11.00000    0.01923    0.05846 =
         0.05983    0.00301   -0.00812    0.01144
AFIX  43
H2A   2    0.569672    0.340453    0.320002    11.00000   -1.20000
AFIX   0
C3A   1    0.442388    0.383088    0.293875    11.00000    0.02628    0.03568 =
         0.06477   -0.00699    0.00694   -0.00294
C4A   1    0.343847    0.381925    0.301824    11.00000    0.03038    0.04577 =
         0.07281    0.00373   -0.00305    0.00212
AFIX  43
H4A2  2    0.303559    0.412202    0.284636    11.00000   -1.20000
AFIX   0
C5A   1    0.299826    0.340024    0.332877    11.00000    0.05267    0.04987 =
         0.05851    0.01065    0.00070   -0.00874
AFIX  43
H5A   2    0.231230    0.339987    0.336618    11.00000   -1.20000
AFIX   0
C6A   1    0.485303    0.427039    0.260989    11.00000    0.03595    0.04863 =
         0.06369    0.00775   -0.00112    0.01324
C7A   1    0.518112    0.467743    0.233856    11.00000    0.05585    0.07760 =
         0.06183    0.00374    0.00098    0.02105
C8A   1    0.562169    0.513995    0.205059    11.00000    0.03366    0.05095 =
         0.06591    0.01045    0.00160   -0.01071
C9A   1    0.665639    0.525098    0.208215    11.00000    0.04989    0.06305 =
         0.06555    0.00513    0.00944    0.00918
AFIX  43
H9A   2    0.708872    0.501055    0.230832    11.00000   -1.20000
AFIX   0
C10A  1    0.699953    0.569365    0.179125    11.00000    0.03127    0.07269 =
         0.07753    0.01935   -0.00208    0.00259
AFIX  43
H10I  2    0.768774    0.575149    0.179519    11.00000   -1.20000
AFIX   0
C11A  1    0.542203    0.596302    0.144795    11.00000    0.04342    0.06523 =
         0.08287    0.01627    0.00802    0.00975
AFIX  43
H11E  2    0.501735    0.621954    0.122133    11.00000   -1.20000
AFIX   0
C12A  1    0.499996    0.551271    0.171530    11.00000    0.04142    0.05901 =
         0.07990    0.01993    0.01117    0.00283
AFIX  43
H12C  2    0.431210    0.544880    0.167955    11.00000   -1.20000
AFIX  66
MOLE 3
PART 1 10.40
DFIX 1.52 0.01 C1S C7S C4S C8S
DFIX 2.50 0.01 C7S C2S C7S C6S C8S C3S C8S C5S
FLAT 0.005 C1S > C8S
SIMU 0.005 C1S > C8S
DELU 0.005 C1S > C8S
SIMU 0.005 C1S' > C8S'
DELU 0.005 C1S' > C8S'
SIMU 0.005 C1T > C8T
DELU 0.005 C1T > C8T
SIMU 0.005 C1U > C8U
DELU 0.005 C1U > C8U
SIMU 0.005 C1V > C8V
DELU 0.005 C1V > C8V
C1S   1    0.228499   -0.134799    0.373129    10.40000    0.08398
C2S   1    0.321936   -0.149895    0.359086    10.40000    0.08322
AFIX  43
H2S   2    0.373834   -0.154120    0.386281    10.40000   -1.20000
AFIX  65
C3S   1    0.339439   -0.158811    0.305252    10.40000    0.08614
AFIX  43
H3S   2    0.403299   -0.169129    0.295654    10.40000   -1.20000
AFIX  65
C4S   1    0.263505   -0.152629    0.265461    10.40000    0.08502
C5S   1    0.170067   -0.137532    0.279503    10.40000    0.08193
AFIX  43
H5S   2    0.118169   -0.133307    0.252308    10.40000   -1.20000
AFIX  65
C6S   1    0.152562   -0.128617    0.333337    10.40000    0.08053
AFIX  43
H6S   2    0.088702   -0.118299    0.342935    10.40000   -1.20000
AFIX   0
C7S   1    0.208635   -0.125041    0.431270    10.40000    0.10181
AFIX   3
H7SA  2    0.145147   -0.105092    0.433573    10.40000   -1.50000
H7SB  2    0.260524   -0.099480    0.448251    10.40000   -1.50000
H7SC  2    0.208146   -0.164022    0.449939    10.40000   -1.50000
AFIX   0
C8S   1    0.281773   -0.162174    0.207187    10.40000    0.09326
AFIX   3
H8SA  2    0.222153   -0.151586    0.185042    10.40000   -1.50000
H8SB  2    0.297933   -0.204682    0.201285    10.40000   -1.50000
H8SC  2    0.335980   -0.136598    0.197079    10.40000   -1.50000
AFIX   0
PART 2 10.350
SAME 0.005 C1S > C8S
C1S'  1    0.252512   -0.139511    0.342625    10.35000    0.08607
C2S'  1    0.179256   -0.136375    0.301041    10.35000    0.08117
AFIX  43
H2S'  2    0.192765   -0.148055    0.265545    10.35000   -1.20000
AFIX   0
C3S'  1    0.086292   -0.116172    0.311344    10.35000    0.08299
AFIX  43
H3S'  2    0.036178   -0.113914    0.282958    10.35000   -1.20000
AFIX   0
C4S'  1    0.066980   -0.099259    0.363474    10.35000    0.08446
C5S'  1    0.134121   -0.114046    0.405999    10.35000    0.08330
AFIX  43
H5S'  2    0.115253   -0.113043    0.442043    10.35000   -1.20000
AFIX   0
C6S'  1    0.228950   -0.130299    0.395527    10.35000    0.08485
AFIX  43
H6S'  2    0.277574   -0.135109    0.424418    10.35000   -1.20000
AFIX   0
C7S'  1    0.351318   -0.165330    0.332441    10.35000    0.09408
AFIX   3
H7SD  2    0.370570   -0.194636    0.360786    10.35000   -1.50000
H7SE  2    0.401723   -0.133990    0.331409    10.35000   -1.50000
H7SF  2    0.344169   -0.185974    0.297507    10.35000   -1.50000
AFIX   0
C8S'  1   -0.033048   -0.077140    0.375048    10.35000    0.09153
AFIX   3
H8SD  2   -0.038759   -0.034626    0.364278    10.35000   -1.50000
H8SE  2   -0.038424   -0.080518    0.414040    10.35000   -1.50000
H8SF  2   -0.085586   -0.100507    0.356018    10.35000   -1.50000
AFIX   6
PART 1 10.30
C1T   1    0.197812    0.503108    0.600305    10.30000    0.09023
C2T   1    0.223876    0.551524    0.634175    10.30000    0.09095
AFIX  43
H2T   2    0.249376    0.587624    0.619966    10.30000   -1.20000
AFIX   5
C3T   1    0.211995    0.546206    0.689133    10.30000    0.09591
AFIX  43
H3T   2    0.249214    0.570628    0.714449    10.30000   -1.20000
AFIX   5
C4T   1    0.144760    0.504567    0.706428    10.30000    0.09750
C5T   1    0.115634    0.456801    0.672520    10.30000    0.09589
AFIX  43
H5T   2    0.079011    0.424220    0.685734    10.30000   -1.20000
AFIX   5
C6T   1    0.140359    0.457046    0.619393    10.30000    0.09198
AFIX  43
H6T   2    0.117858    0.425458    0.595788    10.30000   -1.20000
AFIX   5
C7T   1    0.201117    0.509728    0.540194    10.30000    0.06768
AFIX   3
H7TA  2    0.252392    0.483476    0.527535    10.30000   -1.50000
H7TB  2    0.215477    0.551831    0.531447    10.30000   -1.50000
H7TC  2    0.137636    0.498193    0.522458    10.30000   -1.50000
AFIX   5
C8T   1    0.118848    0.503537    0.763897    10.30000    0.09620
AFIX   3
H8TA  2    0.060099    0.478811    0.766941    10.30000   -1.50000
H8TB  2    0.106139    0.544822    0.775808    10.30000   -1.50000
H8TC  2    0.173333    0.486296    0.786585    10.30000   -1.50000
AFIX   0
PART 3 10.25
SAME 0.005 C1S > C8S
C1U   1    0.287338   -0.122010    0.134280    10.25000    0.11518
C2U   1    0.258564   -0.172271    0.162762    10.25000    0.11467
AFIX  43
H2U   2    0.228931   -0.205759    0.144106    10.25000   -1.20000
AFIX   0
C3U   1    0.273364   -0.173288    0.218684    10.25000    0.11637
AFIX  43
H3U   2    0.239080   -0.201419    0.239227    10.25000   -1.20000
AFIX   0
C4U   1    0.338923   -0.132665    0.244241    10.25000    0.11805
C5U   1    0.375343   -0.085355    0.214841    10.25000    0.11954
AFIX  43
H5U   2    0.422730   -0.058648    0.231432    10.25000   -1.20000
AFIX   0
C6U   1    0.342472   -0.077111    0.161199    10.25000    0.11719
AFIX  43
H6U   2    0.357593   -0.040939    0.142968    10.25000   -1.20000
AFIX   0
C7U   1    0.243044   -0.110127    0.078132    10.25000    0.10551
AFIX   3
H7UA  2    0.186489   -0.136951    0.071597    10.25000   -1.50000
H7UB  2    0.291772   -0.119185    0.052222    10.25000   -1.50000
H7UC  2    0.221796   -0.068019    0.073828    10.25000   -1.50000
AFIX   0
C8U   1    0.381673   -0.144805    0.300440    10.25000    0.13082
AFIX   3
H8UA  2    0.376397   -0.104442    0.316173    10.25000   -1.50000
H8UB  2    0.449522   -0.158941    0.305732    10.25000   -1.50000
H8UC  2    0.338545   -0.172760    0.318092    10.25000   -1.50000
AFIX   0
PART 2 10.25
SAME 0.005 C1S > C8S
FLAT 0.005 C1v > C8v
C1V   1    0.514433    0.044610    0.167557    10.25000    0.10860
C2V   1    0.449009    0.028118    0.205194    10.25000    0.10810
AFIX  43
H2V   2    0.380655    0.027683    0.195400    10.25000   -1.20000
AFIX   0
C3V   1    0.483577    0.012250    0.257198    10.25000    0.10986
AFIX  43
H3V   2    0.438846    0.000963    0.282956    10.25000   -1.20000
AFIX   0
C4V   1    0.583631    0.012893    0.271528    10.25000    0.11055
C5V   1    0.648860    0.029410    0.233811    10.25000    0.11019
AFIX  43
H5V   2    0.717222    0.029886    0.243578    10.25000   -1.20000
AFIX   0
C6V   1    0.614392    0.045224    0.181882    10.25000    0.10964
AFIX  43
H6V   2    0.659146    0.056472    0.156123    10.25000   -1.20000
AFIX   0
C7V   1    0.478413    0.061920    0.111074    10.25000    0.11354
AFIX   3
H7V1  2    0.531266    0.081896    0.093246    10.25000   -1.50000
H7V2  2    0.422950    0.089711    0.112641    10.25000   -1.50000
H7V3  2    0.457395    0.025764    0.090651    10.25000   -1.50000
AFIX   0
C8V   1    0.622116   -0.004124    0.327505    10.25000    0.10348
AFIX   3
H8V1  2    0.594067    0.022394    0.353973    10.25000   -1.50000
H8V2  2    0.693601   -0.000128    0.330382    10.25000   -1.50000
H8V3  2    0.604226   -0.046109    0.334553    10.25000   -1.50000
AFIX   0
PART 4 10.20
SAME 0.005 C1S > C8S
FLAT 0.005 C1w > C8w
simu 0.005 c1w > C8w
delu 0.005 c1w > C8w
C1W   1   -0.126432   -0.002436    0.099408    10.20000    0.13497
C2W   1   -0.035169   -0.013288    0.125677    10.20000    0.13465
AFIX  43
H2W   2    0.019759   -0.020832    0.105332    10.20000   -1.20000
AFIX   0
C3W   1   -0.024121   -0.013122    0.181645    10.20000    0.13362
AFIX  43
H3W   2    0.038329   -0.020554    0.199572    10.20000   -1.20000
AFIX   0
C4W   1   -0.104483   -0.002077    0.211429    10.20000    0.13394
C5W   1   -0.195654    0.008774    0.185095    10.20000    0.13372
AFIX  43
H5W   2   -0.250586    0.016345    0.205430    10.20000   -1.20000
AFIX   0
C6W   1   -0.206794    0.008595    0.129136    10.20000    0.13274
AFIX  43
H6W   2   -0.269254    0.016001    0.111211    10.20000   -1.20000
AFIX   0
C7W   1   -0.139063   -0.002537    0.038810    10.20000    0.14024
AFIX   3
H7W1  2   -0.117740   -0.041613    0.025275    10.20000   -1.50000
H7W2  2   -0.097477    0.029595    0.025801    10.20000   -1.50000
H7W3  2   -0.207305    0.004803    0.025832    10.20000   -1.50000
AFIX   0
C8W   1   -0.093420   -0.001810    0.271933    10.20000    0.13242
AFIX   3
H8W1  2   -0.033979   -0.023179    0.285482    10.20000   -1.50000
H8W2  2   -0.151005   -0.022352    0.284508    10.20000   -1.50000
H8W3  2   -0.091300    0.039841    0.285331    10.20000   -1.50000
AFIX   0
PART 0
MOLE 3
dfix 0.85 0.005 h1wo o1w h2wo o1w
dfix 1.4 0.1 h1wo h2wo
O1W   4   -0.019490    0.391287    0.171238    11.00000    0.12926
AFIX   3
H1WO  2    0.022443    0.415947    0.185390    11.00000   -1.20000
H2WO  2   -0.015903    0.358324    0.188804    11.00000   -1.20000
AFIX   0
HKLF 4
REM  mo_AGextB1_0m_a.res in P2(1)
REM R1 =  0.1397 for    6197 Fo > 4sig(Fo)  and  0.2986 for all   16617 data
REM   1813 parameters refined using   1623 restraints
END
WGHT      0.2000      0.0000
REM Highest difference peak  0.539,  deepest hole -0.340,  1-sigma level  0.082
Q1    1   0.1919  0.4914  0.5597  11.00000  0.05    0.54
Q2    1   0.2239 -0.1297  0.0465  11.00000  0.05    0.48
Q3    1   0.2005  0.5480  0.6106  11.00000  0.05    0.45
Q4    1   0.5437 -0.0280  0.3072  11.00000  0.05    0.42
Q5    1  -0.0744  0.0027  0.1498  11.00000  0.05    0.42
Q6    1   0.2521 -0.1125  0.1036  11.00000  0.05    0.40
Q7    1   0.2562  0.5033  0.5990  11.00000  0.05    0.39
Q8    1   0.5339  0.0650  0.1924  11.00000  0.05    0.39
Q9    1   0.6380  0.6736  0.3290  11.00000  0.05    0.38
Q10   1   0.1460  0.4128  0.0634  11.00000  0.05    0.34
Q11   1   0.1355  0.4264  0.1250  11.00000  0.05    0.34
Q12   1   0.2007  0.4929  0.6204  11.00000  0.05    0.33
Q13   1  -0.2915  0.0284  0.1127  11.00000  0.05    0.33
Q14   1   0.1249  0.2048  0.3248  11.00000  0.05    0.33
Q15   1   0.1644  0.4861  0.6537  11.00000  0.05    0.33
Q16   1   0.4008  0.2086  0.5062  11.00000  0.05    0.33
Q17   1   0.1626  0.4786  0.0513  11.00000  0.05    0.32
Q18   1   0.5798  0.0405  0.2307  11.00000  0.05    0.32
Q19   1   0.1017  0.3844  0.3851  11.00000  0.05    0.31
Q20   1   0.1445  0.4786  0.6311  11.00000  0.05    0.31
;
_shelx_res_checksum              34604
